# Supplementary material for: Heroin addiction modulates transcription factor binding in regulatory regions of the human putamen
Source: Sci Rep. 2026 May 12;16:21737. doi: 10.1038/s41598-026-52754-7 (PMC13357565; doi:10.1038/s41598-026-52754-7)
Supplement: Supplementary file 1 — Supplementary Material 1 [file 41598_2026_52754_MOESM1_ESM.xlsx]

## Sheet: Supplementary Table 1
Supplementary table 1
The following information on the heroin user and control groups was obtained from the published original work (Egervari, G., et al., Nature Communications, 2020. 11(1): p. 4634)
ID	Group	Gender	Age	Cause of death	Brain pH at autopsy	Blood EtOH	Urine morphine	Years of previous drug use	Experiment
343	Heroin	f	19	heroin overdose	6.71	0	0.214	N/A	ATAC
371	Heroin	f	21	heroin overdose	6.76	0	0	N/A	ATAC
439	Heroin	m	27	heroin overdose	N/A	0	2.12	N/A	ATAC
468	Heroin	f	22	heroin overdose	N/A	0	36.91	1	ATAC
477	Heroin	m	28	heroin overdose	N/A	2.9	0	N/A	ATAC
481	Heroin	m	27	heroin overdose	6.22	2.54	0.27	11	ATAC
484	Heroin	m	28	heroin overdose	6.14	0	0.31	10	ATAC
487	Heroin	m	26	heroin overdose	N/A	0	33.2	9	ATAC
488	Heroin	m	26	heroin overdose	6.52	0	0	N/A	ATAC
497	Heroin	m	27	heroin overdose	7.16	0	0.6469	N/A	ATAC
430	Control	m	26	acute cardiac and respiratory insufficienct due to pneumonia	6.87	0	0	N/A	ATAC
431	Control	m	25	electric shock	6.79	0	0	N/A	ATAC
440	Control	m	28	acute cardiac insufficiency caused by heart muscle degeneration	6.7	0	0	N/A	ATAC
444	Control	m	24	acute cardiac failure caused by chest trauma (collision with another player) during a soccer game	6.75	0	0	N/A	ATAC
446	Control	f	22	acute heart failure due to coronary insufficiency and heart muscle fibrosis	N/A	0	0	N/A	ATAC
448	Control	m	31	electric shock	6.98	0	0	N/A	ATAC
456	Control	m	20	acute cardiac failure due to cold shock	N/A	0	0	N/A	ATAC
457	Control	m	27	electric shock	N/A	0	0	N/A	ATAC
499	Control	f	27	pulmonary embolism	6.08	0	0	N/A	ATAC
504	Control	m	22	influenza	N/A	0	0	N/A	ATAC
225	Heroin	m	39	heroin overdose	6.85	2	0	N/A	qPCR
255	Heroin	f	32	heroin overdose	6.48	0	0	N/A	qPCR
302	Heroin	m	26	heroin overdose	6.48	0	0	6	qPCR
309	Heroin	m	25	heroin overdose	6.74	0	0	N/A	qPCR
316	Heroin	m	22	heroin overdose	6.75	0	0	2	qPCR
318	Heroin	m	28	heroin overdose	6.8	0	0.6	5	qPCR
322	Heroin	m	25	heroin overdose	6.13	0	1.08	4	qPCR
325	Heroin	m	22	heroin overdose	6.2	0	0	3	qPCR
336	Heroin	m	25	heroin overdose	6.64	0	1.2	1	qPCR
339	Heroin	m	27	heroin overdose	6.66	0	0.45	N/A	qPCR
340	Heroin	m	46	heroin overdose	6.47	1.31	3.62	3	qPCR
341	Heroin	m	23	heroin overdose	6.41	0	0.3	10	qPCR
345	Heroin	f	29	heroin overdose	6.61	0	0	2	qPCR
354	Heroin	m	24	heroin overdose	6.55	0	0	8	qPCR
366	Heroin	f	26	heroin overdose	6.75	1.12	0.8	3	qPCR
367	Heroin	m	31	heroin overdose	6.6	0	3.19	4	qPCR
368	Heroin	m	20	heroin overdose	6.52	0	1.2	3	qPCR
370	Heroin	m	28	heroin overdose	6.85	1.39	3.75	3	qPCR
375	Heroin	m	25	heroin overdose	6.56	0	4.67	2.5	qPCR
377	Heroin	m	21	heroin overdose	6.82	0	7	3	qPCR
382	Heroin	m	24	heroin overdose	6.47	0.52	0	N/A	qPCR
383	Heroin	m	23	heroin overdose	6.68	0	0.512	N/A	qPCR
384	Heroin	m	25	heroin overdose	N/A	0	0	N/A	qPCR
385	Heroin	f	25	heroin overdose	6.42	0	4.58	7	qPCR
386	Heroin	m	32	heroin overdose	6.1	0	0	N/A	qPCR
388	Heroin	m	29	heroin overdose	6.79	0	8.14	4	qPCR
389	Heroin	m	27	heroin overdose	6.47	0	4.96	4	qPCR
397	Heroin	m	26	heroin overdose	6.5	0	0	2	qPCR
401	Heroin	m	26	heroin overdose	6.28	0	0	0.5	qPCR
408	Heroin	m	36	heroin overdose	6.38	0	1.26	N/A	qPCR
286	Control	m	44	sudden, natural	N/A	0	0	N/A	qPCR
288	Control	m	49	sudden, natural	6.59	0	0	N/A	qPCR
307	Control	m	43	pulmonary embolism	6.68	0	0	N/A	qPCR
317	Control	m	50	acute heart failure due to severe coronary insufficiency	6.54	0	0	N/A	qPCR
332	Control	m	48	heart failure due to coronary insufficiency	6.79	0	0	N/A	qPCR
338	Control	m	58	severe pneumonia (tuberculosis), pleuritis, cor pulmonale	6.15	0	0	N/A	qPCR
344	Control	m	25	food asphyxiation	6.76	0	0	N/A	qPCR
372	Control	m	22	sudden, natural	6.79	0	0	N/A	qPCR
376	Control	m	30	sudden, natural	6.33	0	0	N/A	qPCR
387	Control	f	36	sudden, natural	6.82	0	0	N/A	qPCR
398	Control	m	15	sudden, natural	6.81	0	0	N/A	qPCR
405	Control	f	31	sudden, natural	6.98	0	0	N/A	qPCR
406	Control	m	19	electric shock	6.82	0	0	N/A	qPCR
407	Control	f	27	sudden, natural	6.75	1.26	0	N/A	qPCR
412	Control	m	23	electric shock	6.76	0	0	N/A	qPCR
416	Control	m	37	sudden, natural	6.81	0	0	N/A	qPCR

## Sheet: Supplementary Table 2
Supplementary Table 2. Differential TF motif and binding site analysis in glia.
TFs_Glia	total_tfbs	GT_all_mean_score	GT_all_bound	GC_all_mean_score	GC_all_bound	GTvsGC_log2fc	GT_all_GC_all_pvalue
	81117	0.04954	239	0.0304	175	0.27945	2.01136e-152
PROP1_MA0715.1	44449	0.04717	127	0.0302	68	0.27549	2.54187e-134
PAX3_MA0780.1	15200	0.07356	67	0.04656	49	0.27116	2.98261e-113
Pax7_MA0680.2	44317	0.05868	164	0.03805	114	0.26981	7.03978e-127
Arid3b_MA0601.1	46406	0.05029	152	0.03413	105	0.25795	2.67917e-125
ONECUT3_MA0757.1	49276	0.051	159	0.03506	129	0.25782	4.07823e-135
Arid5a_MA0602.1	38636	0.04725	114	0.03197	83	0.24864	1.21146e-121
PHOX2A_MA0713.1	39469	0.05782	156	0.03882	113	0.2462	6.65724e-127
ONECUT1_MA0679.2	58929	0.0535	223	0.03746	188	0.24218	3.06566e-132
ZNF211_MA1974.1	33491	0.08932	273	0.05269	203	0.23933	4.22229e-121
Lhx3_MA0135.1	51032	0.04783	156	0.03344	124	0.23901	3.1105e-125
CUX1_MA0754.2	11382	0.06748	66	0.04863	53	0.22592	1.05813e-99
CUX2_MA0755.1	11492	0.05896	66	0.04411	51	0.2241	5.36915e-92
POU6F1_MA0628.1	13645	0.06663	64	0.04915	50	0.22359	5.45693e-102
DUX4_MA0468.1	51209	0.30562	1735	0.169	1417	0.2214	2.11935e-132
LIN54_MA0619.1	60645	0.06647	347	0.04712	262	0.21783	1.65763e-128
HNF1A_MA0046.2	36622	0.05409	128	0.03811	101	0.21624	8.16342e-121
MEF2A_MA0052.4	119400	0.04719	409	0.03445	346	0.21522	9.95054e-143
HOXB13_MA0901.2	87029	0.05432	362	0.03959	315	0.21435	2.67965e-131
DUXA_MA0884.2	22356	0.06038	97	0.04304	71	0.21392	1.69374e-108
POU3F3_MA0788.1	63774	0.06076	370	0.04625	324	0.21333	7.38436e-132
Arid3a_MA0151.1	156067	0.06306	759	0.04497	545	0.21329	4.19406e-150
POU4F2_MA0683.1	51685	0.0722	301	0.0506	249	0.20766	4.36859e-129
SATB1_MA1963.1	32080	0.06044	156	0.04503	132	0.20761	2.14701e-115
POU4F3_MA0791.1	52594	0.06654	296	0.04681	233	0.20562	4.03163e-130
LMX1B_MA0703.2	27780	0.05745	131	0.04224	74	0.2039	7.64851e-109
VAX1_MA0722.1	27000	0.06248	128	0.04658	101	0.20253	2.08222e-113
mix-a_MA0621.1	28222	0.05938	132	0.04404	78	0.20138	6.80492e-114
POU4F1_MA0790.1	55378	0.06718	316	0.04704	255	0.20099	2.5299e-121
Lhx4_MA0704.1	13062	0.06477	76	0.04766	33	0.19826	4.99227e-94
LHX6_MA0658.1	14963	0.07125	93	0.05427	62	0.19787	2.10999e-99
UNCX_MA0721.1	26417	0.06563	168	0.04916	93	0.19677	6.69821e-112
HNF1B_MA0153.2	26185	0.06045	117	0.04414	91	0.19541	6.26461e-108
VSX1_MA0725.1	17289	0.07092	100	0.05356	73	0.19372	2.25474e-106
VSX2_MA0726.1	17289	0.07092	100	0.05356	73	0.19372	2.25474e-106
ZNF354A_MA1978.1	116041	0.04636	326	0.03413	286	0.19363	8.03642e-139
PRRX2_MA0075.3	23173	0.07367	156	0.05633	116	0.19263	1.42383e-106
ARGFX_MA1463.1	24727	0.06187	127	0.04649	72	0.19125	9.58394e-107
ZNF384_MA1125.1	138476	0.04984	427	0.03806	382	0.18736	1.47212e-139
POU3F1_MA0786.1	62204	0.06482	403	0.05113	365	0.18578	4.62809e-128
POU3F2_MA0787.1	59937	0.06778	426	0.05382	385	0.18523	4.33303e-127
MEF2C_MA0497.1	111658	0.05281	462	0.04031	392	0.18434	1.23377e-138
ONECUT2_MA0756.2	11513	0.07519	90	0.05765	75	0.18392	2.463e-90
DMRTC2_MA1479.1	37534	0.08433	339	0.06148	278	0.1836	3.93786e-119
LBX1_MA0618.1	26328	0.07394	181	0.05719	133	0.18334	2.92564e-109
PAX4_MA0068.2	10312	0.08018	80	0.06263	56	0.18278	6.79766e-90
LMX1A_MA0702.2	20416	0.06436	116	0.0486	74	0.18263	1.14718e-100
PBX2_MA1113.2	46618	0.06081	235	0.04736	210	0.18217	1.49919e-120
POU1F1_MA0784.2	53334	0.06843	392	0.05508	358	0.18068	4.15472e-120
BARX2_MA1471.1	47574	0.05262	189	0.03939	147	0.18048	1.09062e-115
HOXA10_MA0899.1	52013	0.06153	259	0.04685	199	0.1795	9.85632e-118
POU2F3_MA0627.2	67280	0.07139	495	0.05686	432	0.17928	1.70277e-129
POU2F1_MA0785.1	55627	0.06798	400	0.05443	354	0.17926	1.52994e-120
HOXD3_MA0912.2	21274	0.07256	131	0.05615	114	0.17904	1.39346e-102
FOXC1_MA0032.2	73064	0.05699	319	0.04435	332	0.17833	5.78021e-126
Hmx3_MA0898.1	34027	0.06853	210	0.05274	163	0.17698	1.78669e-112
TEF_MA0843.1	12635	0.15787	389	0.12054	283	0.17635	1.67397e-94
POU2F2_MA0507.2	53881	0.07128	418	0.05802	396	0.17614	1.14857e-115
Alx1_MA0854.1	20655	0.06803	136	0.05344	97	0.17524	3.66172e-105
MNX1_MA0707.2	21903	0.07392	122	0.05475	110	0.17505	1.83288e-104
HOXB4_MA1499.1	29999	0.07864	181	0.05811	162	0.17472	1.33719e-105
FOXB1_MA0845.1	64234	0.05644	312	0.04386	310	0.17458	7.84486e-122
EMX1_MA0612.2	13235	0.07424	85	0.05683	57	0.17374	4.16559e-94
HOXD4_MA1507.1	27237	0.07956	169	0.05854	144	0.17219	8.91768e-109
MEIS2_MA1640.1	43096	0.06352	214	0.04966	194	0.17214	3.24837e-118
MEF2B_MA0660.1	57267	0.05159	244	0.0413	258	0.17195	7.27255e-118
NKX6-1_MA0674.1	33269	0.06682	214	0.05182	140	0.17077	1.04862e-108
Hoxa13_MA0650.3	56545	0.06932	369	0.05486	349	0.17073	1.47712e-122
BHLHE23_MA0817.1	19415	0.0605	93	0.04629	72	0.17065	3.47931e-91
MEOX2_MA0706.1	26224	0.06744	149	0.05233	115	0.17025	4.21026e-105
HOXD11_MA0908.1	18808	0.07513	153	0.05817	118	0.16981	1.31492e-98
HOXC10_MA0905.1	21386	0.08026	189	0.06078	144	0.16969	1.18744e-99
MEF2D_MA0773.1	68429	0.04848	249	0.03858	262	0.16869	7.63925e-124
GATA6_MA1104.2	42336	0.06325	189	0.0479	169	0.16832	1.35872e-111
HOXB9_MA1503.1	15899	0.09422	170	0.06932	126	0.16675	2.65156e-93
HOXC9_MA0485.2	16206	0.084	171	0.06484	125	0.16518	3.98842e-100
DMRTA2_MA1478.1	32123	0.08094	306	0.06269	243	0.16512	2.37477e-108
ALX3_MA0634.1	27721	0.07606	196	0.05728	132	0.16471	1.2508e-104
LHX5_MA1519.1	16993	0.0691	104	0.05359	76	0.16361	9.16438e-99
Hmx2_MA0897.1	33208	0.0715	228	0.0566	184	0.16354	1.5395e-113
CDX2_MA0465.2	58574	0.06671	356	0.05291	323	0.16315	1.73562e-124
HOXA1_MA1495.1	13206	0.07203	79	0.05589	70	0.16227	9.62279e-86
SHOX_MA0630.1	25382	0.07785	216	0.0626	169	0.16173	2.62123e-104
HOXA2_MA0900.2	11350	0.08155	83	0.06423	70	0.16115	2.01096e-88
TRPS1_MA1970.1	41980	0.06557	209	0.05012	174	0.1611	8.28824e-107
Arx_MA0874.1	19160	0.06967	128	0.05362	86	0.16108	4.52629e-94
HOXD9_MA0913.2	42731	0.06844	256	0.0539	216	0.16101	5.13908e-118
POU5F1B_MA0792.1	47170	0.08005	455	0.06678	420	0.16068	1.99121e-113
OLIG2_MA0678.1	20039	0.06086	104	0.04723	76	0.16006	5.50287e-92
PRRX1_MA0716.1	22866	0.07976	203	0.06438	161	0.15924	2.13491e-96
POU2F1SOX2_MA1962.1	59462	0.06857	401	0.05368	303	0.15872	7.0077e-119
NKX6-2_MA0675.1	29350	0.07498	226	0.05982	169	0.15868	1.06985e-105
Dlx3_MA0880.1	26607	0.07843	209	0.0636	177	0.15806	1.30218e-101
DLX6_MA0882.1	21592	0.08009	183	0.06517	154	0.15683	3.75652e-98
HOXD10_MA1506.1	17383	0.08275	178	0.06693	136	0.15665	9.27166e-101
LHX9_MA0701.2	21466	0.08596	201	0.06995	174	0.15595	2.15631e-102
Nobox_MA0125.1	23614	0.08164	202	0.06732	189	0.15561	5.15306e-104
POU5F1_MA1115.1	63749	0.07918	558	0.06547	501	0.15501	3.44438e-120
DMRTA1_MA1707.1	34827	0.07716	304	0.06023	237	0.15477	5.45469e-113
ZNF8_MA1718.1	38103	0.06472	235	0.05066	200	0.15467	1.18712e-104
Dux_MA0611.2	32215	0.08132	275	0.06128	256	0.15406	4.13187e-107
DMRT3_MA0610.1	30287	0.06844	199	0.05482	174	0.15389	6.61198e-105
PDX1_MA0132.2	21122	0.07587	153	0.05993	113	0.15386	1.40416e-99
Alx4_MA0853.1	17504	0.07775	170	0.06323	117	0.15371	5.03651e-92
OTX2_MA0712.2	78589	0.05044	333	0.03979	261	0.15289	1.67657e-120
Dlx4_MA0881.1	22954	0.07875	188	0.06449	155	0.15278	7.21252e-93
GSX1_MA0892.1	25645	0.08267	229	0.06707	191	0.15141	4.58468e-101
NFIL3_MA0025.2	34405	0.08878	375	0.06988	327	0.15131	1.49035e-110
MIXL1_MA0662.1	25107	0.07425	195	0.06008	151	0.15093	1.97655e-96
CDX4_MA1473.1	42112	0.06888	270	0.05458	215	0.15036	1.47333e-106
Six3_MA0631.1	30861	0.05918	166	0.04703	140	0.14923	6.70417e-98
LHX2_MA0700.2	33716	0.07409	240	0.05971	224	0.14821	7.26056e-101
POU3F4_MA0789.1	48667	0.07729	446	0.06491	408	0.14816	1.36236e-108
GATA1_MA0035.4	30881	0.06396	166	0.05159	147	0.14585	1.73705e-99
ESX1_MA0644.2	15582	0.08753	145	0.07202	131	0.14443	1.93838e-92
Dlx5_MA1476.2	30154	0.08199	229	0.06581	211	0.1443	4.19027e-103
RAX_MA0718.1	23875	0.07649	209	0.06377	178	0.14376	2.95437e-94
Dlx2_MA0885.2	31095	0.08371	248	0.06742	232	0.14356	5.24783e-106
DBP_MA0639.1	11569	0.17536	446	0.14076	339	0.14355	1.62267e-84
FOXD3_MA0041.2	101275	0.05713	446	0.04674	443	0.14288	5.1393e-126
ISX_MA0654.1	21974	0.08634	210	0.07139	178	0.14237	2.6867e-96
Shox2_MA0720.1	21974	0.08634	210	0.07139	178	0.14237	2.6867e-96
RAX2_MA0717.1	21974	0.08633	210	0.07139	178	0.14231	2.79853e-96
HOXA4_MA1496.1	20842	0.08185	181	0.06585	160	0.1411	5.56772e-96
ZNF652_MA1657.1	39332	0.09299	494	0.07422	376	0.14086	6.40076e-107
Gata3_MA0037.4	40935	0.06471	222	0.05223	177	0.14035	1.15489e-100
NOTO_MA0710.1	20099	0.08408	178	0.0688	134	0.13971	1.16942e-91
NKX6-3_MA1530.1	30626	0.07961	228	0.06304	189	0.13912	3.27057e-98
NR1I3_MA1534.1	34533	0.07978	251	0.06403	228	0.13899	1.87897e-105
Dmbx1_MA0883.1	23664	0.0811	203	0.06725	172	0.13779	7.0667e-102
Pou5f1Sox2_MA0142.1	73528	0.07243	508	0.05961	437	0.13712	2.99958e-119
PHOX2B_MA0681.2	21264	0.09062	236	0.07589	197	0.13661	2.72223e-91
PROP1_MA0715.1	14999	0.07296	121	0.06098	104	0.13625	9.79174e-76
PAX3_MA0780.1	15255	0.06433	87	0.05137	66	0.13597	8.60138e-81
PAX7_MA0680.2	22422	0.06529	142	0.05277	105	0.13593	3.37442e-92
ARID3B_MA0601.1	33549	0.12761	444	0.08489	358	0.1352	1.40275e-101
ONECUT3_MA0757.1	107451	0.05743	530	0.04775	554	0.13356	7.13883e-128
ARID5A_MA0602.1	14793	0.07701	100	0.06364	93	0.13314	4.19653e-85
PHOX2A_MA0713.1	45469	0.06456	246	0.05378	216	0.13266	4.61098e-106
ONECUT1_MA0679.2	20648	0.08616	196	0.07199	177	0.1325	7.48309e-92
ZNF211_MA1974.1	20351	0.08127	167	0.06644	142	0.13239	2.61237e-88
LHX3_MA0135.1	10815	0.07475	80	0.06119	72	0.13204	8.69764e-78
CUX1_MA0754.2	20545	0.07282	137	0.0595	111	0.13151	3.04015e-92
CUX2_MA0755.1	86252	0.06031	445	0.05043	482	0.13121	3.37711e-118
POU6F1_MA0628.1	10397	0.08701	101	0.07074	92	0.12936	5.28798e-78
DUX4_MA0468.1	49174	0.07039	327	0.05871	344	0.12932	1.09856e-104
LIN54_MA0619.1	17675	0.09044	194	0.07801	183	0.12912	9.15146e-92
HNF1A_MA0046.2	35633	0.06467	188	0.05328	165	0.12877	1.05362e-98
MEF2A_MA0052.4	11985	0.08775	130	0.07344	109	0.1286	1.15561e-77
HOXB13_MA0901.2	26557	0.08744	217	0.06822	185	0.12753	3.50518e-95
DUXA_MA0884.2	39287	0.07213	260	0.05833	214	0.12729	1.52951e-104
POU3F3_MA0788.1	15672	0.0887	160	0.07362	144	0.12711	1.21773e-89
ARID3A_MA0151.1	19275	0.0857	178	0.07216	177	0.12657	1.41312e-89
POU4F2_MA0683.1	37365	0.07004	247	0.05913	244	0.12616	1.75545e-99
SATB1_MA1963.1	62488	0.07131	432	0.0598	431	0.12574	9.98308e-117
POU4F3_MA0791.1	21478	0.08311	188	0.06865	159	0.1255	6.82403e-90
LMX1B_MA0703.2	16433	0.09598	194	0.08205	182	0.12412	4.48566e-84
VAX1_MA0722.1	27156	0.08121	222	0.06637	195	0.12411	8.89674e-100
MIX-A_MA0621.1	35124	0.07202	218	0.05854	172	0.12355	5.8347e-102
POU4F1_MA0790.1	28875	0.1132	553	0.09089	409	0.12309	5.3089e-96
LHX4_MA0704.1	30630	0.0762	284	0.06468	224	0.12284	5.47861e-100
LHX6_MA0658.1	22197	0.08037	177	0.06726	157	0.12279	1.1083e-89
UNCX_MA0721.1	14285	0.08712	124	0.07319	104	0.12274	1.11348e-82
HNF1B_MA0153.2	22322	0.08848	224	0.07528	215	0.12215	3.296e-89
VSX2_MA0726.1	24311	0.0827	230	0.07063	214	0.12207	4.07692e-92
VSX1_MA0725.1	50427	0.07324	337	0.06225	401	0.12177	4.33575e-101
ZNF354A_MA1978.1	89202	0.1599	1890	0.11396	1480	0.1215	1.24316e-123
PRRX2_MA0075.3	15739	0.07623	138	0.06478	127	0.12097	2.06405e-79
ARGFX_MA1463.1	63222	0.08658	551	0.0712	464	0.11983	4.3477e-116
ZNF384_MA1125.1	70295	0.06709	453	0.0568	462	0.11957	2.67118e-117
POU3F1_MA0786.1	119801	0.0854	1015	0.07005	817	0.11836	6.46101e-127
POU3F2_MA0787.1	17761	0.06196	93	0.05117	69	0.11827	1.73875e-80
MEF2C_MA0497.1	30523	0.07837	239	0.06636	199	0.11717	9.06981e-93
ONECUT2_MA0756.2	19200	0.08833	185	0.07455	183	0.11646	6.39292e-81
DMRTC2_MA1479.1	21227	0.08063	201	0.07013	181	0.11588	2.3405e-83
LBX1_MA0618.1	20104	0.08029	159	0.06742	148	0.11502	5.77173e-90
PAX4_MA0068.2	25761	0.07884	193	0.06686	172	0.112	3.68343e-92
LMX1A_MA0702.2	16378	0.08537	150	0.07152	124	0.11132	6.02519e-80
PBX2_MA1113.2	19736	0.09014	200	0.07664	174	0.11117	4.4988e-86
POU1F1_MA0784.2	22236	0.09086	237	0.07837	223	0.11097	2.87135e-88
HOXA10_MA0899.1	22236	0.09085	237	0.07837	223	0.11081	3.29834e-88
BARX2_MA1471.1	22236	0.09085	237	0.07837	223	0.11081	3.29834e-88
POU2F1_MA0785.1	106475	0.07449	784	0.06278	658	0.11069	2.27589e-116
POU2F3_MA0627.2	12762	0.08325	143	0.07125	121	0.11069	1.3818e-73
HOXD3_MA0912.2	48354	0.06758	312	0.05708	274	0.10943	6.1612e-98
FOXC1_MA0032.2	12507	0.08307	119	0.07108	112	0.10854	2.31685e-75
HMX3_MA0898.1	22118	0.08584	225	0.07313	190	0.10764	5.32416e-82
TEF_MA0843.1	54366	0.07507	429	0.06489	438	0.1071	8.71357e-104
POU2F2_MA0507.2	34279	0.1498	616	0.10793	506	0.10661	1.70921e-91
ALX1_MA0854.1	161936	0.07712	1242	0.06599	1103	0.10644	2.2561e-124
MNX1_MA0707.2	51938	0.08582	641	0.07146	534	0.10626	2.34257e-103
HOXB4_MA1499.1	24968	0.094	336	0.08325	327	0.10625	3.19495e-88
FOXB1_MA0845.1	46788	0.09877	726	0.08249	614	0.10611	2.90744e-100
EMX1_MA0612.2	44225	0.0757	367	0.06351	316	0.10556	2.83261e-101
HOXD4_MA1507.1	17840	0.08066	154	0.06957	145	0.1049	9.06544e-76
MEIS2_MA1640.1	15849	0.08778	159	0.07472	136	0.10401	2.77762e-73
MEF2B_MA0660.1	37829	0.07966	301	0.06746	258	0.10372	3.66816e-92
NKX6-1_MA0674.1	33276	0.08052	276	0.06801	249	0.10316	1.13367e-96
HOXA13_MA0650.3	33123	0.09265	354	0.07892	355	0.10253	7.61162e-94
BHLHE23_MA0817.1	13326	0.09915	152	0.08551	155	0.10193	6.76105e-74
MEOX2_MA0706.1	48603	0.11604	567	0.08538	503	0.10018	4.71826e-98
HOXD11_MA0908.1	43024	0.0694	269	0.05959	219	0.09991	2.65576e-93
HOXC10_MA0905.1	30540	0.08516	318	0.07354	258	0.09809	2.73629e-91
MEF2D_MA0773.1	14924	0.09632	163	0.08315	166	0.0961	1.76282e-75
GATA6_MA1104.2	17761	0.09399	209	0.08257	181	0.09521	4.39605e-74
HOXB9_MA1503.1	28022	0.09114	294	0.08101	297	0.09491	2.00206e-81
HOXC9_MA0485.2	19694	0.09432	217	0.08293	213	0.09438	2.64502e-80
DMRTA2_MA1478.1	30153	0.08002	305	0.07035	253	0.09401	2.72002e-78
ALX3_MA0634.1	47953	0.11262	801	0.09262	619	0.09372	5.46437e-93
LHX5_MA1519.1	16510	0.08858	171	0.07635	148	0.09348	1.69796e-78
HMX2_MA0897.1	26670	0.0851	282	0.07466	226	0.09183	1.92025e-83
CDX2_MA0465.2	88850	0.11616	1299	0.09141	1062	0.09165	7.91634e-113
HOXA1_MA1495.1	114216	0.09541	1183	0.0812	1059	0.09043	3.70373e-107
SHOX_MA0630.1	26026	0.1066	402	0.09562	392	0.09023	5.56978e-82
HOXA2_MA0900.2	37261	0.0758	292	0.06572	263	0.08965	4.04639e-91
TRPS1_MA1970.1	62758	0.1219	788	0.08951	692	0.08925	2.70205e-103
ARX_MA0874.1	18176	0.08019	168	0.07022	155	0.08682	1.70311e-70
HOXD9_MA0913.2	28587	0.07075	194	0.06204	170	0.08634	3.6674e-80
POU5F1B_MA0792.1	38366	0.10956	508	0.09353	435	0.08571	9.94525e-87
OLIG2_MA0678.1	38098	0.10098	480	0.08561	460	0.0835	1.19528e-85
PRRX1_MA0716.1	55393	0.07493	371	0.06054	310	0.08348	1.16551e-93
POU2F1SOX2_MA1962.1	51314	0.07816	460	0.07047	497	0.08328	7.09424e-93
NKX6-2_MA0675.1	45145	0.07824	386	0.07089	456	0.08248	2.54607e-89
DLX3_MA0880.1	50101	0.11079	624	0.09309	553	0.08235	3.13819e-90
DLX6_MA0882.1	40733	0.08258	383	0.0752	430	0.08125	7.47529e-86
HOXD10_MA1506.1	48412	0.07976	434	0.07146	469	0.08052	1.8064e-84
ZNF257_MA1710.1	16529	0.08704	182	0.07806	159	0.08042	5.32277e-69
ZBTB12_MA1649.1	57925	0.09037	562	0.07927	502	0.08036	5.20118e-94
ELF3_MA0640.2	17789	0.06714	112	0.05819	94	0.07921	1.66469e-65
NEUROG2_MA1642.1	17243	0.07883	173	0.06768	130	0.07898	8.50772e-70
SOX10_MA0442.2	22669	0.09144	276	0.08162	220	0.07864	4.63028e-74
MAF_MA1520.1	46131	0.08269	442	0.07485	487	0.07768	4.8091e-90
ELK1HOXB13_MA1932.1	68757	0.12336	1144	0.10404	968	0.07659	4.6821e-99
RARB_MA1552.1	44303	0.08174	419	0.07212	362	0.07639	1.0304e-84
EWSR1-FLI1_MA0149.1	51688	0.10582	723	0.09118	656	0.0751	1.27685e-87
ETV1_MA0761.2	43592	0.08419	417	0.07645	454	0.07446	1.49706e-84
NR2C2_MA1536.1	4702	0.13717	85	0.12288	84	0.07396	2.79534e-46
ZNF684_MA1600.1	28008	0.13616	419	0.10413	384	0.07317	1.04713e-77
ATOH1_MA1467.2	38128	0.08668	405	0.07633	353	0.07291	2.25005e-81
THAP11_MA1573.2	46390	0.0702	344	0.06154	305	0.07278	3.82347e-79
RFX6_MA1724.1	60671	0.08188	521	0.07238	460	0.07268	1.19934e-90
ZNF528_MA1597.1	25805	0.11786	448	0.10475	390	0.07206	3.23761e-79
RREB1_MA0073.1	23867	0.08599	255	0.07761	212	0.07103	6.69404e-67
MTF1_MA0863.1	67355	0.06893	472	0.06279	544	0.07038	3.38842e-92
ERG_MA0474.3	62739	0.10959	767	0.08901	695	0.06897	1.70247e-92
ZBTB7C_MA0695.1	105904	0.08347	873	0.07366	799	0.0682	2.38851e-96
RFX5_MA0510.2	16601	0.0898	198	0.07871	174	0.06799	9.72039e-62
GABPA_MA0062.3	16601	0.0898	198	0.07871	174	0.06799	9.72039e-62
RARA_MA0730.1	40555	0.0743	335	0.06553	274	0.06781	1.6154e-74
RBPJ_MA1116.1	54111	0.08038	509	0.07011	458	0.06725	3.36826e-81
RFX2_MA0600.2	54998	0.11437	821	0.09748	747	0.06673	9.48652e-86
GCM2_MA0767.1	36440	0.08235	350	0.0732	311	0.06629	7.6486e-71
NFKB2_MA0778.1	72044	0.07525	589	0.06518	527	0.06609	2.25735e-92
MSC_MA0665.1	21449	0.09309	236	0.08493	257	0.06583	2.22297e-59
NR2F1_MA1537.1	51203	0.08434	497	0.07792	567	0.06582	4.72054e-79
RARARXRA_MA0159.1	24248	0.10533	351	0.0918	272	0.06469	4.32133e-70
SOX11_MA0869.2	42421	0.08609	422	0.07707	336	0.06361	6.71124e-81
MSANTD3_MA1523.1	36473	0.08466	361	0.07491	310	0.06336	6.88643e-80
TWIST1_MA1123.2	38407	0.07627	316	0.06815	289	0.06315	2.49638e-77
SOX2_MA0143.4	49338	0.08607	492	0.07658	428	0.06268	3.95771e-82
MEIS2_MA0774.1	29664	0.1263	521	0.11174	469	0.06254	4.91239e-71
MEIS3_MA0775.1	83959	0.0792	689	0.07099	611	0.06222	2.59766e-94
NFIX_MA0671.1	69446	0.09839	837	0.08969	847	0.06211	1.15834e-84
SOX14_MA1562.1	24607	0.11775	441	0.10723	441	0.06167	4.20728e-70
NR1H4RXRA_MA1146.1	18340	0.11231	315	0.10302	313	0.06094	3.59763e-64
RFX1_MA0509.3	3440	0.19585	116	0.16698	99	0.0599	6.67593e-34
ZFP42_MA1651.1	52217	0.07675	428	0.07201	516	0.05966	1.08067e-78
NR2F6_MA1539.1	46559	0.07788	421	0.06977	367	0.05905	3.29421e-75
ZKSCAN5_MA1652.1	57221	0.12293	805	0.09896	759	0.05826	5.98863e-84
HAND2_MA1638.1	31503	0.09313	370	0.08082	323	0.05795	6.96129e-66
THRA_MA1969.1	73868	0.08612	731	0.0798	781	0.05792	6.77344e-87
NR1I2_MA1533.1	75021	0.05985	436	0.05391	426	0.0579	6.17892e-80
GLI1_MA1990.1	23827	0.07901	221	0.07129	208	0.05785	9.04641e-65
TGIF2LY_MA1572.1	22530	0.08482	242	0.07733	218	0.05741	4.41565e-61
ELF1_MA0473.3	11209	0.11392	193	0.10554	180	0.05719	4.04314e-46
ZFP335_MA2002.1	24284	0.07226	197	0.06561	174	0.05603	1.40087e-55
ZSCAN29_MA1602.1	45856	0.08669	471	0.08033	519	0.05602	1.76106e-74
RXRB_MA1555.1	47756	0.0894	519	0.08328	588	0.0557	1.71981e-70
HIC2_MA0738.1	35928	0.09832	492	0.0853	425	0.05476	4.02332e-63
PKNOX1_MA0782.2	21115	0.09726	276	0.08818	244	0.05467	5.54033e-60
GLIS1_MA0735.1	23426	0.1277	467	0.11796	426	0.05306	2.3724e-54
NR3C2_MA0727.1	27580	0.09168	284	0.08197	250	0.05272	3.71858e-62
NFICTLX1_MA0119.1	47577	0.06939	360	0.06213	315	0.05235	2.06114e-67
NR3C1_MA0113.3	47486	0.07551	437	0.06823	375	0.05021	1.2777e-65
GLI3_MA1491.2	56755	0.07809	482	0.07091	472	0.04933	1.1784e-74
TGIF2LX_MA1571.1	40329	0.09228	435	0.08039	382	0.04925	6.68511e-59
TFAP4_MA0691.1	43247	0.10042	549	0.08995	494	0.04883	9.68296e-70
NR4A2RXRA_MA1147.1	59254	0.09072	605	0.08176	616	0.04827	2.1031e-69
ERFSREBF2_MA1939.1	86910	0.09125	1320	0.08515	1393	0.04821	1.03286e-77
ZNF16_MA1654.1	69175	0.08875	741	0.08045	677	0.04779	4.64842e-77
NR2F1_MA1538.1	71716	0.0634	441	0.05812	454	0.04726	1.0676e-69
TCF21_MA0832.1	41329	0.09428	464	0.08474	433	0.04692	4.47343e-65
ZEB1_MA0103.3	19041	0.0818	214	0.07553	193	0.04599	2.13186e-42
PAX1_MA0779.1	40226	0.08969	437	0.081	384	0.04555	1.14096e-63
TFAP4FLI1_MA1967.1	60385	0.09643	852	0.08616	730	0.04388	1.77816e-74
ZNF416_MA1979.1	36053	0.08058	318	0.07359	298	0.04382	2.11828e-61
MAFA_MA1521.1	64078	0.06524	417	0.05953	428	0.04372	2.53502e-66
E2F8_MA0865.2	27085	0.12218	496	0.11574	501	0.04319	6.75267e-51
NR2C1_MA1535.1	45626	0.07929	383	0.07223	366	0.04316	3.63736e-65
MAFNFE2_MA0501.1	45847	0.08024	369	0.07365	364	0.04282	3.12766e-58
FOSL2JUN_MA1131.1	31900	0.0847	290	0.07637	261	0.04275	9.63483e-51
ZNF257_MA1710.1	42978	0.17107	1001	0.13172	769	0.04206	3.98227e-61
HOXB2ELK1_MA1957.1	24444	0.10227	344	0.09716	355	0.04118	2.00883e-52
GCM1_MA0646.1	24169	0.11379	425	0.10584	422	0.04077	2.56145e-59
OVOL2_MA1545.1	63220	0.0976	803	0.09199	825	0.04053	7.7229e-80
NEUROD2_MA0668.2	44631	0.07624	414	0.06958	365	0.03972	2.42303e-50
SMAD2_MA1964.1	65504	0.11043	1097	0.10524	1216	0.03949	3.22426e-69
E2F4_MA0470.2	52619	0.0948	643	0.08911	656	0.03941	7.58692e-63
SOX8_MA0868.2	85838	0.08761	948	0.08094	910	0.03679	1.48259e-64
ZFP14_MA1972.1	104151	0.10787	1513	0.09984	1432	0.03672	1.53367e-72
SOX9_MA0077.1	5404	0.14893	127	0.14169	130	0.03657	1.20319e-22
NEUROD1_MA1109.1	39805	0.11515	540	0.09483	439	0.03443	1.44986e-52
IKZF3_MA1992.1	78349	0.06417	557	0.06006	564	0.0342	1.57767e-57
HIC1_MA0739.1	52465	0.10473	837	0.09849	841	0.03394	5.08062e-60
ZNF341_MA1655.1	38408	0.08755	409	0.0841	481	0.0333	6.65364e-48
MYOD1_MA0499.2	39857	0.0815	365	0.07575	354	0.03239	1.09785e-52
ESRR2_MA0258.2	222610	0.08009	2710	0.07536	2649	0.03218	9.68612e-82
PPARGRXRA_MA0065.2	56473	0.12664	888	0.10724	846	0.03189	1.61529e-61
RARARXRG_MA1149.1	27312	0.09732	355	0.09354	394	0.03179	1.39624e-39
SOX17_MA0078.2	27312	0.09732	355	0.09354	394	0.03179	1.39624e-39
ZNF460_MA1596.1	27312	0.09732	355	0.09354	394	0.03179	1.39624e-39
ZBTB6_MA1581.1	27312	0.09732	355	0.09354	394	0.03179	1.39624e-39
ERFFIGLA_MA1934.1	27312	0.09732	355	0.09354	394	0.03179	1.39624e-39
AHRARNT_MA0006.1	27208	0.09761	353	0.09387	395	0.03139	9.41672e-42
RFX3_MA0798.3	45522	0.09962	589	0.09483	653	0.03136	1.4527e-53
PBX3_MA1114.1	25007	0.1207	461	0.11187	412	0.03106	5.09411e-44
PAX2_MA0067.2	34303	0.10683	456	0.09395	404	0.03001	8.02338e-43
ETV7_MA1708.1	39593	0.09799	454	0.08899	418	0.03	7.04813e-42
ZNF768_MA1731.1	65470	0.10027	853	0.09362	836	0.02974	2.38735e-62
GLI2_MA0734.3	25304	0.13195	511	0.11807	534	0.02949	4.48782e-36
ERFNHLH1_MA1938.1	46069	0.09324	524	0.08361	440	0.02879	6.30906e-51
MAFK_MA0496.3	20023	0.07815	198	0.07302	180	0.02767	1.27979e-23
NFIC_MA1527.1	63417	0.11269	999	0.10619	960	0.02684	8.34449e-53
ZNF701_MA1987.1	13836	0.14261	361	0.12505	273	0.02676	3.39656e-32
GLIS3_MA0737.1	60086	0.07116	503	0.06661	489	0.02651	3.82153e-42
HES6_MA1493.1	69653	0.17962	2032	0.14084	1566	0.02648	3.13278e-51
EBF2_MA1604.1	69234	0.14422	1279	0.11443	989	0.02644	9.73414e-56
TCF4_MA0830.2	21675	0.09161	304	0.08824	301	0.02337	2.33319e-27
FOSL2JUND_MA1145.1	47949	0.08594	504	0.0803	454	0.02331	8.01236e-41
GMEB1_MA0615.1	46241	0.09329	566	0.08814	536	0.02255	7.92802e-39
MAFG_MA0659.3	63364	0.09074	670	0.08489	650	0.02164	2.24008e-40
ETV5FIGLA_MA1945.1	63088	0.14429	1172	0.11521	942	0.02159	3.43347e-51
PRDM9_MA1723.1	59388	0.16371	1306	0.12969	1038	0.02144	4.43016e-42
ZFP57_MA1583.1	31635	0.08087	306	0.07644	295	0.02065	1.40028e-27
ZNF707_MA1715.1	55974	0.07833	563	0.07367	517	0.02064	9.48638e-39
FOSJUN_MA1126.1	64528	0.10783	983	0.10336	1027	0.02039	1.9264e-42
SOX5_MA0087.2	44943	0.07781	448	0.07325	404	0.02025	1.57368e-35
SOX3_MA0514.2	68684	0.10892	1014	0.1033	971	0.01947	2.54748e-38
ETV2FIGLA_MA1941.1	53308	0.11079	855	0.10734	929	0.01749	6.34883e-34
THRB_MA1575.1	45742	0.07711	448	0.07295	405	0.01676	3.0181e-26
NFIB_MA1643.1	35881	0.11284	534	0.10387	494	0.01676	5.9094e-30
RXRG_MA1556.1	50404	0.11088	788	0.1053	749	0.0158	1.14971e-30
E2F2_MA0864.2	4991	0.14287	129	0.13636	122	0.01544	1.86341e-06
SOX13_MA1120.1	50890	0.08396	483	0.07988	499	0.01522	3.77279e-24
CLOCK_MA0819.2	23519	0.1474	578	0.13452	632	0.01521	6.45887e-22
AR_MA0007.3	8627	0.18436	287	0.16952	250	0.01508	1.54356e-16
ASCL2_MA0816.1	49300	0.08927	511	0.08374	500	0.01473	7.20729e-25
RFX4_MA0799.2	69832	0.09768	912	0.09396	916	0.01423	8.26202e-31
TFAP2A_MA0003.4	34658	0.12553	714	0.12142	749	0.01324	7.26634e-21
MAFGNFE2L1_MA0089.2	121306	0.10391	1660	0.0992	1629	0.01317	4.83552e-33
EBF3_MA1637.1	50462	0.09843	649	0.09337	617	0.01259	4.94233e-24
E2F1_MA0024.3	17673	0.10599	312	0.10542	345	0.01196	1.7358e-06
NR2C2_MA0504.1	71911	0.11198	1192	0.10841	1241	0.01174	5.4059e-25
NFYC_MA1644.1	42793	0.08432	387	0.08092	383	0.01125	2.93029e-16
ELK1HOXA1_MA1931.1	5560	0.13703	122	0.13261	122	0.00967	0.010787
ZNF331_MA1726.1	2686	0.2484	149	0.24009	163	0.00947	0.188079
CREB5_MA0840.1	68576	0.08935	822	0.08507	765	0.00777	1.95018e-15
SOX6_MA0515.1	83132	0.11077	1282	0.10661	1285	0.00774	2.0499e-16
SOX4_MA0867.2	54349	0.10166	736	0.09605	639	0.00614	4.16089e-11
HES7_MA0822.1	20176	0.10135	276	0.09596	228	0.0058	0.000588513
NFE2L2_MA0150.2	100816	0.08897	1212	0.08293	1009	0.00537	2.68462e-11
ASCL1_MA1631.1	39617	0.09247	490	0.08845	440	0.00477	7.11972e-07
INSM1_MA0155.1	6907	0.12222	146	0.11652	142	0.00439	0.104542
ZNF76_MA1716.1	29025	0.13715	677	0.13053	633	0.00168	0.13307
FOSL1JUND_MA1143.1	67109	0.08324	674	0.08061	626	0.00157	0.0397071
ZNF708_MA1730.1	161252	0.11938	2902	0.11623	2933	0.00088	0.556515
ELF2_MA1483.2	15381	0.12949	335	0.12374	287	0.00084	0.604174
TFAP2C_MA0814.2	55220	0.09079	729	0.08694	688	0.00024	0.85096
TFAP4ETV1_MA1966.1	18032	0.10981	309	0.10518	278	-0.00011	0.838505
KLF17_MA1514.1	86568	0.09318	1038	0.08947	998	-0.00011	0.433298
ZNF449_MA1656.1	66895	0.14606	1595	0.12422	1122	-0.00028	0.759006
ZBTB33_MA0527.1	59617	0.06964	511	0.06617	454	-0.00041	0.447159
ZNF343_MA1711.1	68662	0.11112	1058	0.10792	1082	-0.00056	0.389324
ZNF263_MA0528.2	76225	0.09054	975	0.087	901	-0.00081	0.0362778
NFYA_MA0060.3	65046	0.10801	959	0.1041	937	-0.00112	0.045088
ZNF423_MA0116.1	35336	0.10089	521	0.09705	473	-0.00113	0.0182268
FOXN1_MA1684.1	53067	0.09618	693	0.0934	656	-0.00114	0.22277
ARNTHIF1A_MA0259.1	50892	0.10235	698	0.09505	589	-0.00126	0.00439357
TCF3_MA0522.3	47813	0.12467	815	0.11824	781	-0.00136	0.0140773
ZNF816_MA1719.1	34876	0.12204	580	0.10819	516	-0.00175	0.0703098
HINFP_MA0131.2	56841	0.08824	589	0.08614	587	-0.0026	0.0994558
PLAG1_MA0163.1	81731	0.0781	761	0.0763	732	-0.00303	0.00500216
MYB_MA0100.3	39162	0.11234	636	0.10761	590	-0.00314	0.0303246
HNF4A_MA1494.1	38246	0.09767	522	0.09648	526	-0.00343	0.000615905
ZBED1_MA0749.1	3011	0.23641	157	0.23564	178	-0.00411	0.798805
ZNF382_MA1594.1	40790	0.10368	599	0.09934	582	-0.00429	0.00996312
NFIA_MA0670.1	49916	0.10693	671	0.10369	659	-0.0043	9.09991e-05
CEBPB_MA0466.3	6066	0.1182	129	0.11557	123	-0.00464	0.021893
ETV5FOXI1_MA1946.1	52726	0.12183	1027	0.12024	1062	-0.00618	3.28787e-11
ELF5_MA0136.3	119436	0.11496	2000	0.11068	1922	-0.00669	1.41083e-20
ZNF675_MA1714.1	72579	0.10831	1108	0.10672	1173	-0.00671	1.01107e-11
ETV5FOXO1_MA1947.1	61337	0.1051	883	0.10269	885	-0.00693	1.11402e-09
HNF4A_MA0114.4	60508	0.09542	733	0.09017	677	-0.00697	8.76914e-10
NR1H2_MA1996.1	77148	0.07875	768	0.07811	842	-0.0071	3.86048e-15
NEUROG2_MA0669.1	30395	0.09179	355	0.08899	355	-0.00813	1.59689e-10
PRDM15_MA1616.1	72181	0.10982	1096	0.10687	1088	-0.00829	1.21621e-15
STAT5B_MA1625.1	76465	0.11824	1309	0.11533	1364	-0.00999	2.05707e-16
ERFFOXO1_MA1936.1	63384	0.12033	1182	0.11905	1253	-0.01002	3.66353e-18
PKNOX2_MA0783.1	53705	0.08067	558	0.07857	574	-0.01086	5.03094e-15
SMAD4_MA1153.1	35798	0.10864	551	0.10446	497	-0.01093	4.71453e-15
HNF4G_MA0484.2	61025	0.09721	765	0.09235	712	-0.01107	4.96145e-20
FIGLA_MA0820.1	72635	0.08882	905	0.08199	703	-0.01133	1.22705e-25
ZNF274_MA1592.1	46523	0.09461	569	0.09267	581	-0.01149	8.66184e-15
NR1H3RXRA_MA0494.1	58775	0.09131	731	0.08924	718	-0.01181	9.87944e-18
SPIB_MA0081.2	137226	0.12338	2573	0.12086	2659	-0.01238	8.11422e-40
SREBF1_MA0829.2	44357	0.07995	560	0.0807	653	-0.01238	5.18978e-15
TGIF1_MA0796.1	48324	0.07834	458	0.07667	489	-0.01304	3.83332e-18
NR1H2RXRA_MA0115.1	42993	0.09019	536	0.0886	493	-0.01504	2.41318e-22
PAX3_MA1546.1	11052	0.14041	262	0.13936	287	-0.01612	4.59549e-14
HAND1TCF3_MA0092.1	54526	0.09971	721	0.09716	697	-0.01665	2.80176e-39
RARG_MA0860.1	61663	0.08898	752	0.08818	722	-0.01834	3.40454e-36
ERFFOXI1_MA1935.1	59267	0.13356	1355	0.13476	1519	-0.02032	1.36721e-45
TAL1TCF3_MA0091.1	43819	0.1023	627	0.10083	611	-0.02034	3.07836e-35
ZBED2_MA1971.1	12878	0.20868	524	0.2026	507	-0.02036	5.75266e-23
TGIF2_MA0797.1	44356	0.0849	499	0.08365	533	-0.02094	3.88229e-35
ZNF75D_MA1601.2	64055	0.11822	1073	0.11531	1006	-0.02106	4.68897e-47
ZBTB26_MA1579.1	82889	0.10122	1099	0.09999	1098	-0.0214	1.25014e-43
PPARD_MA1550.1	47410	0.09932	674	0.09833	665	-0.02205	9.70442e-41
MYF6_MA0667.1	31914	0.10946	486	0.10868	513	-0.02259	1.94196e-29
TP53_MA0106.3	26398	0.09311	347	0.09444	374	-0.02267	3.27744e-27
SCRT1_MA0743.2	47623	0.08831	575	0.0858	495	-0.02296	4.58335e-39
JUND_MA0492.1	42155	0.14424	1197	0.14039	1278	-0.02386	1.32082e-40
PTF1A_MA1620.1	79407	0.0711	642	0.06935	561	-0.02421	4.46552e-51
ETV2FOXI1_MA1942.1	64042	0.12642	1307	0.12749	1442	-0.0246	5.73061e-48
CEBPG_MA0838.1	11177	0.11897	227	0.11833	238	-0.02493	1.84464e-22
EHF_MA0598.3	99981	0.13396	2240	0.13451	2469	-0.02615	4.0958e-62
JUN_MA0488.1	51782	0.13917	1345	0.13264	1398	-0.02673	1.00075e-47
ZKSCAN1_MA1585.1	29800	0.10504	491	0.10229	463	-0.02697	2.03861e-36
RARB_MA0858.1	43130	0.09698	550	0.09743	569	-0.02701	3.01895e-43
MSGN1_MA1524.2	58887	0.10757	832	0.10433	880	-0.02775	6.79275e-54
CREB1_MA0018.4	49885	0.14626	1321	0.13687	1378	-0.02782	2.77612e-45
ZNF324_MA1977.1	78708	0.09938	1116	0.0985	1079	-0.02788	1.11477e-53
RXRG_MA0856.1	43538	0.09612	596	0.09567	600	-0.02862	7.18843e-48
ATF2_MA1632.1	48251	0.11536	1004	0.11788	1190	-0.02865	5.77176e-50
RFX7_MA1554.1	24028	0.1619	749	0.16306	768	-0.02881	6.62421e-39
RXRAVDR_MA0074.1	27592	0.09996	411	0.09921	398	-0.02895	4.60774e-40
ETV2_MA0762.1	29116	0.19782	1213	0.20221	1395	-0.02897	2.24432e-48
SMAD5_MA1557.1	10702	0.13101	236	0.12866	217	-0.02994	8.77369e-28
SNAI2_MA0745.2	92103	0.07316	774	0.07195	699	-0.03028	9.69498e-62
SCRT2_MA0744.2	50204	0.09128	639	0.09005	591	-0.03166	2.5723e-53
RXRA_MA0512.2	44153	0.10061	663	0.10083	676	-0.03287	1.20253e-55
ZNF317_MA1593.1	75429	0.10338	1086	0.10264	1007	-0.03319	1.40138e-65
RXRB_MA0855.1	45526	0.09919	669	0.09953	672	-0.03357	1.28611e-52
SOX18_MA1563.2	34916	0.11037	536	0.11421	672	-0.03359	2.32921e-51
FOXN3_MA1489.1	8756	0.09142	103	0.09454	124	-0.03489	2.85938e-26
ZNF143_MA0088.2	52843	0.12836	1195	0.13116	1403	-0.03492	1.38892e-57
PTF1A_MA1618.1	63186	0.09886	808	0.0999	813	-0.03523	1.85037e-68
NFKB1_MA0105.4	47334	0.10051	723	0.09925	693	-0.03532	1.80241e-56
RBPJL_MA1621.1	89875	0.07756	816	0.07624	763	-0.03546	2.45468e-62
SNAI3_MA1559.1	90042	0.0765	828	0.07536	759	-0.03549	5.60085e-67
TCF21_MA1568.1	23994	0.10117	412	0.09839	342	-0.03556	4.52987e-40
SREBF2_MA0596.1	57709	0.09543	770	0.09362	745	-0.03582	8.13284e-58
NR1H4_MA1110.2	85406	0.08174	888	0.08313	981	-0.0362	1.68898e-66
RELA_MA0107.1	52931	0.12425	1027	0.12423	1012	-0.03624	4.07781e-62
NR2F1_MA0017.2	78680	0.0809	839	0.0826	933	-0.03659	5.4247e-66
SOX12_MA1561.1	20911	0.12265	381	0.12593	461	-0.03676	4.17264e-44
SREBF1_MA0595.1	67987	0.09165	965	0.09129	958	-0.03724	2.08038e-61
NFIC_MA0161.2	66247	0.11312	1050	0.1131	999	-0.03765	3.23933e-67
MXI1_MA1108.2	69454	0.0765	636	0.07729	675	-0.03809	2.54185e-65
TP73_MA0861.1	25501	0.09788	405	0.09952	399	-0.03863	9.52587e-53
RUNX1_MA0002.2	86868	0.10445	1246	0.10437	1251	-0.04004	8.79556e-81
SNAI1_MA1558.1	90672	0.0777	852	0.07698	796	-0.04038	1.50092e-73
NR1D1_MA1531.1	64141	0.09966	995	0.09977	1007	-0.04072	5.2879e-67
ZNBTB18_MA0698.1	74496	0.09328	885	0.09495	967	-0.041	1.11626e-72
ESRR1_MA0112.3	42719	0.11076	773	0.1072	680	-0.04263	2.22853e-62
PPARG_MA0066.1	45762	0.10027	643	0.09957	601	-0.04323	1.67269e-69
ZBTB7B_MA0694.1	32554	0.18512	1039	0.18418	1055	-0.04336	6.26692e-60
MZF1_MA0056.2	56800	0.1103	938	0.11086	940	-0.04347	1.30698e-67
PRDM5_MA1999.1	103343	0.1143	1867	0.11458	1818	-0.04359	2.81573e-86
RARG_MA1553.1	23814	0.10172	372	0.10292	378	-0.04383	3.53488e-51
NR2F6_MA0677.1	49827	0.1028	748	0.10447	773	-0.04408	9.33726e-68
OVOL1_MA1544.1	4475	0.17042	138	0.17359	145	-0.04585	8.12851e-27
OSR2_MA1646.1	83443	0.12319	1525	0.12438	1571	-0.04599	1.24328e-79
SOX15_MA1152.1	74267	0.09799	962	0.1038	1266	-0.04647	5.2604e-78
RELA_MA0101.1	41227	0.14332	990	0.14449	1050	-0.04758	5.3338e-66
PAX9_MA0781.1	19966	0.15577	592	0.15852	597	-0.04808	7.91035e-59
ZNF189_MA1725.1	93449	0.14357	2071	0.13318	1856	-0.04895	8.14485e-86
THRB_MA1576.1	53380	0.10713	853	0.11055	931	-0.04964	7.01751e-71
RELB_MA1117.1	44212	0.1372	997	0.13794	956	-0.05044	6.68258e-73
THRB_MA1574.1	50694	0.12073	990	0.12302	1015	-0.05119	5.826e-72
ZSCAN31_MA1722.1	38576	0.13307	875	0.13369	861	-0.0518	1.86973e-68
ZBTB12_MA1649.1	48948	0.10622	701	0.10987	778	-0.05214	1.04381e-72
ELF3_MA0640.2	117926	0.13117	2582	0.13401	2721	-0.05237	3.84666e-90
NEUROG2_MA1642.1	69007	0.10994	1096	0.1107	1050	-0.05294	1.68212e-85
SOX10_MA0442.2	80952	0.12728	1578	0.13393	1812	-0.05333	2.87947e-88
MAF_MA1520.1	30170	0.12555	597	0.12746	610	-0.05347	1.10081e-72
ELK1HOXB13_MA1932.1	17254	0.19327	687	0.19957	837	-0.05414	1.91627e-58
RARB_MA1552.1	26492	0.11495	518	0.11806	540	-0.05437	2.34888e-58
EWSR1-FLI1_MA0149.1	172369	0.14737	4362	0.15005	4412	-0.05642	7.79326e-107
ETV1_MA0761.2	104586	0.12884	2231	0.13327	2455	-0.05674	8.69377e-100
NR2C2_MA1536.1	47010	0.10602	719	0.11043	804	-0.05687	3.31348e-81
ZNF684_MA1600.1	71955	0.17285	2200	0.16087	1901	-0.05721	1.93907e-91
ATOH1_MA1467.2	69183	0.11148	1150	0.11246	1083	-0.058	8.20347e-87
THAP11_MA1573.2	61374	0.1477	1817	0.15545	2093	-0.05849	1.13774e-84
RFX6_MA1724.1	43539	0.14846	1137	0.15184	1226	-0.05865	2.94021e-78
ZNF528_MA1597.1	77597	0.12346	1480	0.12569	1484	-0.05935	5.55539e-90
RREB1_MA0073.1	124167	0.14121	2932	0.14478	3133	-0.06018	5.3276e-104
MTF1_MA0863.1	31949	0.16243	952	0.16465	945	-0.06031	1.9129e-73
ERG_MA0474.3	106908	0.13603	2459	0.14082	2713	-0.06084	4.00552e-95
ZBTB7C_MA0695.1	37940	0.18885	1324	0.18911	1308	-0.06095	1.23954e-83
GABPA_MA0062.3	106032	0.13017	2293	0.13485	2538	-0.06134	1.88317e-97
RFX5_MA0510.2	19046	0.18798	733	0.19562	804	-0.06156	1.72762e-66
RARA_MA0730.1	46309	0.11183	762	0.11521	777	-0.06167	8.88898e-79
RBPJ_MA1116.1	101517	0.12473	1973	0.1277	2045	-0.06177	4.33219e-101
RFX2_MA0600.2	16722	0.18645	648	0.19336	718	-0.06199	4.7484e-66
GCM2_MA0767.1	23075	0.15754	662	0.15798	601	-0.06207	3.67016e-67
NFKB2_MA0778.1	44200	0.10783	773	0.11036	745	-0.0628	1.25114e-85
MSC_MA0665.1	57884	0.11891	1019	0.12222	993	-0.06337	2.32974e-91
NR2F1_MA1537.1	51341	0.1097	877	0.11357	903	-0.06399	2.46934e-82
RARARXRA_MA0159.1	53827	0.11858	987	0.12167	1018	-0.06459	2.31882e-85
SOX11_MA0869.2	93162	0.11974	1648	0.12768	1905	-0.06507	1.84871e-101
MSANTD3_MA1523.1	53193	0.13319	1184	0.13294	1081	-0.06567	5.52416e-87
TWIST1_MA1123.2	68278	0.10181	934	0.10529	972	-0.06586	1.79538e-87
SOX2_MA0143.4	50767	0.1075	816	0.11669	1058	-0.06698	2.3608e-86
MEIS2_MA0774.1	46598	0.11907	906	0.1243	954	-0.06717	3.36072e-93
MEIS3_MA0775.1	46598	0.11907	906	0.1243	954	-0.06718	3.31224e-93
NFIX_MA0671.1	52576	0.11887	902	0.12192	885	-0.06737	4.15083e-92
SOX14_MA1562.1	25255	0.12669	488	0.13692	634	-0.06739	4.3298e-76
NR1H4RXRA_MA1146.1	28523	0.1143	519	0.11554	474	-0.0676	7.66187e-75
RFX1_MA0509.3	17663	0.18548	683	0.19239	756	-0.06799	1.38669e-69
ZFP42_MA1651.1	56056	0.15459	1758	0.15957	1942	-0.06825	1.94505e-87
NR2F6_MA1539.1	27948	0.11541	505	0.11791	476	-0.06927	2.09551e-75
ZKSCAN5_MA1652.1	140892	0.14741	3676	0.15069	3757	-0.06963	3.16309e-108
HAND2_MA1638.1	69357	0.11006	1129	0.11349	1101	-0.06982	1.83771e-92
THRA_MA1969.1	95687	0.10755	1593	0.11141	1656	-0.07021	1.21707e-94
NR1I2_MA1533.1	31982	0.15362	825	0.1557	841	-0.0714	1.11513e-85
GLI1_MA1990.1	76985	0.13774	1845	0.13927	1772	-0.07247	1.47689e-95
TGIF2LY_MA1572.1	23878	0.10642	388	0.111	444	-0.07303	1.12885e-76
ELF1_MA0473.3	107350	0.13672	2557	0.14295	2857	-0.07349	7.62796e-110
ZFP335_MA2002.1	95929	0.11377	1641	0.11883	1720	-0.07414	1.20038e-101
ZSCAN29_MA1602.1	16922	0.15663	481	0.1586	458	-0.07427	9.86975e-66
RXRB_MA1555.1	28998	0.11372	552	0.12014	596	-0.07431	6.71188e-78
HIC2_MA0738.1	70292	0.11911	1374	0.12439	1480	-0.07504	7.57495e-95
PKNOX1_MA0782.2	64540	0.11523	1260	0.1224	1366	-0.07513	9.79329e-100
GLIS1_MA0735.1	25902	0.19011	929	0.19845	1015	-0.07528	6.04588e-87
NR3C2_MA0727.1	22294	0.1205	379	0.12842	439	-0.07552	2.31941e-77
NFICTLX1_MA0119.1	65269	0.12943	1334	0.13616	1446	-0.07571	5.06161e-101
NR3C1_MA0113.3	20863	0.11956	348	0.1272	402	-0.07596	5.44936e-74
GLI3_MA1491.2	48070	0.13702	1128	0.14118	1148	-0.07606	6.62059e-99
TGIF2LX_MA1571.1	27819	0.10271	425	0.10776	489	-0.07631	3.70997e-78
TFAP4_MA0691.1	48834	0.12617	964	0.13246	1014	-0.07639	2.25578e-93
NR4A2RXRA_MA1147.1	27636	0.12341	563	0.12725	546	-0.07659	5.01867e-86
ERFSREBF2_MA1939.1	21305	0.15938	709	0.16786	810	-0.07665	4.03208e-77
ZNF16_MA1654.1	85910	0.1415	1988	0.14428	2021	-0.07687	4.12743e-103
NR2F1_MA1538.1	29463	0.11944	567	0.12352	559	-0.07696	9.84257e-83
TCF21_MA0832.1	38062	0.12478	737	0.13073	769	-0.07736	7.21474e-92
ZEB1_MA0103.3	106299	0.09325	1339	0.09528	1207	-0.07809	4.25836e-105
PAX1_MA0779.1	17079	0.16502	539	0.1705	544	-0.0784	1.70604e-70
TFAP4FLI1_MA1967.1	64563	0.15842	1812	0.16387	1810	-0.079	7.81281e-104
ZNF416_MA1979.1	109172	0.10271	1694	0.1068	1729	-0.07901	2.38367e-110
MAFA_MA1521.1	30484	0.15674	861	0.1614	872	-0.07916	1.38662e-89
NR2C1_MA1535.1	57007	0.10793	940	0.11381	1045	-0.07955	2.92641e-92
E2F8_MA0865.2	17571	0.28641	1144	0.29614	1157	-0.07955	6.46715e-79
MAFNFE2_MA0501.1	52102	0.09674	664	0.10406	803	-0.07968	3.96035e-95
FOSL2JUN_MA1131.1	20019	0.23708	1145	0.24315	1231	-0.07976	2.56349e-76
ZNF257_MA1710.1	180801	0.15422	5338	0.16049	5566	-0.07995	3.53263e-122
HOXB2ELK1_MA1957.1	20781	0.19972	890	0.21161	1094	-0.08023	7.47592e-86
GCM1_MA0646.1	26475	0.16256	799	0.16567	735	-0.08049	2.01814e-86
OVOL2_MA1545.1	3745	0.21592	157	0.22092	166	-0.08056	1.77071e-47
NEUROD2_MA0668.2	81026	0.1218	1571	0.12751	1574	-0.08085	3.7745e-107
SMAD2_MA1964.1	64457	0.14088	1467	0.14593	1449	-0.08139	8.11506e-102
E2F4_MA0470.2	6788	0.29194	441	0.30035	451	-0.08185	1.45907e-70
SOX8_MA0868.2	46155	0.11467	777	0.12679	1075	-0.08256	3.60575e-94
ZFP14_MA1972.1	154867	0.17447	5053	0.1756	4961	-0.08296	5.85339e-126
SOX9_MA0077.1	37297	0.11578	660	0.12877	899	-0.08328	7.32992e-90
NEUROD1_MA1109.1	79978	0.12432	1617	0.12992	1600	-0.08365	2.05916e-107
IKZF3_MA1992.1	122045	0.15014	3306	0.15735	3601	-0.08373	2.70523e-115
HIC1_MA0739.1	61918	0.10874	986	0.11448	1051	-0.08399	1.3039e-98
ZNF341_MA1655.1	65331	0.1429	1601	0.14739	1558	-0.08451	2.93535e-106
MYOD1_MA0499.2	93523	0.11369	1636	0.11911	1673	-0.08482	8.36797e-111
ESRR2_MA0258.2	70355	0.12455	1389	0.1283	1388	-0.08483	1.96266e-109
PPARGRXRA_MA0065.2	113072	0.12666	2256	0.13341	2388	-0.08507	1.39063e-108
ERFFIGLA_MA1934.1	52534	0.17018	1631	0.1781	1734	-0.08559	1.75744e-106
ZBTB6_MA1581.1	93841	0.12997	2098	0.13546	2110	-0.08676	4.64876e-110
ZNF460_MA1596.1	278107	0.18724	10816	0.1946	11341	-0.08749	6.54673e-141
SOX17_MA0078.2	60320	0.11803	1121	0.13068	1431	-0.08816	6.47739e-100
RARARXRG_MA1149.1	53267	0.1454	1302	0.15314	1399	-0.08941	4.82092e-104
AHRARNT_MA0006.1	35244	0.21595	1544	0.22199	1599	-0.09039	8.22568e-97
RFX3_MA0798.3	18862	0.19515	780	0.2056	861	-0.09077	9.34737e-84
PBX3_MA1114.1	74728	0.13204	1771	0.14178	1901	-0.09112	1.81056e-107
PAX2_MA0067.2	14944	0.23863	775	0.24331	768	-0.09122	8.93089e-78
ETV7_MA1708.1	48589	0.22173	2403	0.23491	2817	-0.09177	2.12306e-109
ZNF768_MA1731.1	115412	0.14753	2889	0.15539	3079	-0.09256	2.00562e-123
GLI2_MA0734.3	75132	0.15826	2206	0.16326	2173	-0.09276	2.83009e-108
ERFNHLH1_MA1938.1	61926	0.19822	2485	0.20673	2582	-0.09315	4.72601e-114
MAFK_MA0496.3	85783	0.08844	1092	0.09602	1310	-0.09429	1.0811e-117
NFIC_MA1527.1	52846	0.1531	1352	0.16309	1490	-0.09456	5.38135e-108
ZNF701_MA1987.1	171531	0.18941	6433	0.19835	6712	-0.09461	2.57881e-128
GLIS3_MA0737.1	39602	0.13202	882	0.13993	931	-0.09523	2.69364e-105
HES6_MA1493.1	26338	0.12798	618	0.13702	707	-0.09527	1.13433e-87
EBF2_MA1604.1	74737	0.14052	1607	0.14837	1697	-0.09536	2.64874e-110
TCF4_MA0830.2	112368	0.12304	2321	0.1282	2283	-0.09584	5.71253e-122
FOSL2JUND_MA1145.1	17853	0.26913	1185	0.27778	1279	-0.09601	5.40256e-89
GMEB1_MA0615.1	4117	0.37947	375	0.39625	428	-0.09611	1.65801e-63
MAFG_MA0659.3	76813	0.09884	1127	0.10676	1317	-0.09639	2.06099e-114
ETV5FIGLA_MA1945.1	83294	0.16766	2640	0.17671	2715	-0.09656	1.05001e-119
PRDM9_MA1723.1	260377	0.19407	10183	0.20338	10578	-0.09657	3.24994e-147
ZFP57_MA1583.1	11505	0.40441	1081	0.41312	1082	-0.0967	1.05253e-94
ZNF707_MA1715.1	83942	0.15148	2262	0.15923	2383	-0.09726	1.40575e-116
FOSJUN_MA1126.1	21192	0.17815	835	0.19005	950	-0.09756	6.05779e-87
SOX5_MA0087.2	51443	0.12572	1025	0.14069	1355	-0.0976	5.26647e-108
SOX3_MA0514.2	50306	0.12332	1006	0.13611	1290	-0.09783	6.51145e-106
ETV2FIGLA_MA1941.1	63689	0.18324	2232	0.19271	2370	-0.0991	1.68929e-117
NFIB_MA1643.1	89519	0.14673	2138	0.15677	2298	-0.10001	2.36184e-126
THRB_MA1575.1	28369	0.14635	681	0.15467	717	-0.10015	6.84789e-89
RXRG_MA1556.1	32848	0.1362	855	0.14495	902	-0.10038	5.81865e-100
E2F2_MA0864.2	7622	0.2497	420	0.2574	429	-0.10063	1.1127e-71
SOX13_MA1120.1	50025	0.12227	978	0.13553	1276	-0.10137	1.0394e-99
CLOCK_MA0819.2	23645	0.12428	498	0.13459	575	-0.1023	2.52572e-91
AR_MA0007.3	22289	0.13273	453	0.14259	503	-0.10278	5.01339e-93
ASCL2_MA0816.1	82020	0.14682	2070	0.15544	2101	-0.10303	4.77101e-119
RFX4_MA0799.2	14171	0.20884	614	0.2198	645	-0.1031	6.11607e-87
TFAP2A_MA0003.4	118754	0.1578	3496	0.16642	3604	-0.10376	8.50241e-127
MAFGNFE2L1_MA0089.2	50424	0.10166	692	0.11153	875	-0.10394	1.01458e-107
EBF3_MA1637.1	71612	0.15319	1742	0.16244	1842	-0.10466	1.67679e-120
E2F1_MA0024.3	6057	0.32137	448	0.3357	465	-0.10503	3.73322e-75
NR2C2_MA0504.1	88105	0.16691	2723	0.1768	2894	-0.1055	1.13735e-120
NFYC_MA1644.1	42479	0.2075	2194	0.23274	2764	-0.10589	1.07128e-109
ZNF331_MA1726.1	95657	0.16624	2924	0.17362	2842	-0.10671	3.12486e-124
ELK1HOXA1_MA1931.1	20334	0.25014	1196	0.26816	1482	-0.10671	1.44577e-98
CREB5_MA0840.1	14988	0.2303	823	0.25052	969	-0.10731	3.84453e-87
SOX6_MA0515.1	75900	0.12608	1487	0.14107	1941	-0.10761	9.37426e-113
SOX4_MA0867.2	74564	0.12873	1535	0.14474	1931	-0.10777	2.64571e-118
HES7_MA0822.1	23309	0.16286	753	0.17572	878	-0.10793	4.79421e-92
NFE2L2_MA0150.2	54850	0.10533	855	0.11542	1011	-0.10818	1.55913e-111
ASCL1_MA1631.1	113318	0.14479	2873	0.15296	2836	-0.10829	2.27894e-132
INSM1_MA0155.1	87153	0.1598	2460	0.1716	2673	-0.1097	7.812e-122
ZNF76_MA1716.1	66186	0.18837	2590	0.20148	2998	-0.10982	4.47453e-114
FOSL1JUND_MA1143.1	14389	0.2383	843	0.256	989	-0.11058	4.72471e-84
ZNF708_MA1730.1	83075	0.16136	2481	0.17037	2528	-0.11111	5.41496e-126
ELF2_MA1483.2	31615	0.23275	1731	0.25088	2095	-0.11175	5.8571e-103
TFAP2C_MA0814.2	126808	0.20433	5287	0.21571	5488	-0.11194	1.80888e-136
KLF17_MA1514.1	101075	0.2058	4182	0.21761	4403	-0.11202	7.50799e-127
TFAP4ETV1_MA1966.1	70413	0.21382	3075	0.22611	3263	-0.11213	9.93509e-121
ZNF449_MA1656.1	88739	0.16265	2812	0.17332	3086	-0.11237	8.60793e-125
ZBTB33_MA0527.1	15531	0.48836	1941	0.5041	2024	-0.11243	1.01981e-97
ZNF343_MA1711.1	47837	0.25861	2678	0.2722	2733	-0.11409	4.30889e-122
ZNF263_MA0528.2	162558	0.24515	8674	0.26026	9182	-0.11478	5.20882e-142
NFYA_MA0060.3	40143	0.22343	2303	0.25069	2889	-0.115	3.92929e-107
ZNF423_MA0116.1	48060	0.14653	1247	0.15635	1277	-0.11537	1.75909e-116
FOXN1_MA1684.1	31601	0.41314	2906	0.42738	2909	-0.11618	6.45142e-119
ARNTHIF1A_MA0259.1	15760	0.18767	596	0.20079	630	-0.11767	1.24373e-87
TCF3_MA0522.3	77515	0.1836	2752	0.19468	2873	-0.11795	7.7987e-127
ZNF816_MA1719.1	89421	0.16596	2704	0.17873	2856	-0.11816	5.58032e-128
HINFP_MA0131.2	26977	0.40479	2479	0.41925	2561	-0.11923	2.99419e-114
PLAG1_MA0163.1	116007	0.18801	4229	0.20151	4478	-0.12002	1.79047e-128
MYOG_MA0500.2	64535	0.16774	1988	0.18139	2052	-0.1206	5.55212e-123
CREB3L1_MA0839.1	21257	0.17938	797	0.19053	845	-0.12126	4.32447e-99
ASCL1_MA1100.2	68874	0.15781	1959	0.17034	2040	-0.12139	4.00511e-123
NFIX_MA1528.1	60898	0.18002	1940	0.19465	2143	-0.12148	2.52483e-123
FOSBJUN_MA1127.1	16867	0.22006	868	0.24268	1036	-0.12155	1.6762e-92
EBF1_MA0154.4	81066	0.14521	1863	0.15643	1970	-0.12167	4.2747e-117
NHLH1_MA0048.2	67724	0.1644	2026	0.17662	2080	-0.12229	4.58267e-126
ZKSCAN3_MA1973.1	67903	0.17126	2155	0.18377	2285	-0.12251	1.36135e-118
XBP1_MA0844.1	12361	0.2149	613	0.22477	637	-0.12281	2.88752e-90
REST_MA0138.2	76079	0.15367	1929	0.1634	1997	-0.12356	3.87536e-128
ATF6_MA1466.1	20154	0.19671	866	0.20765	907	-0.12487	4.35243e-97
USF1_MA0093.3	47581	0.11784	1017	0.13096	1243	-0.12544	7.70928e-119
PTF1A_MA1619.1	58237	0.15764	1641	0.17102	1731	-0.12627	3.76514e-124
SP5_MA1965.1	207488	0.21065	9193	0.22633	9941	-0.12694	6.81218e-154
MYF5_MA1641.1	57204	0.16249	1671	0.17611	1750	-0.12751	1.86405e-121
E2F6_MA0471.2	116294	0.3074	8100	0.3275	8713	-0.12815	7.48534e-145
VEZF1_MA1578.1	41946	0.21199	1696	0.23167	1986	-0.12856	3.48468e-123
WT1_MA1627.1	152634	0.27749	9330	0.2973	10225	-0.13034	9.26703e-152
ZNF549_MA1728.1	118174	0.16887	3561	0.18136	3663	-0.13066	1.85549e-138
ZIC2_MA1629.1	128090	0.14576	3324	0.15798	3324	-0.13249	1.61816e-139
FERD3L_MA1485.1	47743	0.18082	1666	0.19311	1685	-0.13251	5.92447e-121
TCF12_MA1648.1	88543	0.20412	3661	0.21921	3941	-0.1327	6.29887e-135
BHLHA15_MA1472.2	60780	0.16078	1767	0.1761	1874	-0.13414	2.01848e-128
SREBF2_MA0828.2	13047	0.14893	446	0.16929	592	-0.13442	1.96145e-85
NEUROD2_MA1993.1	70479	0.16828	2176	0.18446	2321	-0.13476	8.44592e-126
BHLHE22_MA1635.1	75898	0.17003	2388	0.18639	2541	-0.13496	1.36272e-131
HIF1A_MA1106.1	13839	0.2088	615	0.2251	648	-0.1356	2.46755e-96
ELF4_MA0641.1	29844	0.25625	1842	0.27784	2202	-0.13569	4.50822e-114
TFCP2L1_MA0145.2	69808	0.17942	2358	0.19477	2452	-0.13573	5.5107e-135
ZNF93_MA1721.1	91284	0.41031	8663	0.4294	8707	-0.13621	4.14856e-149
OLIG2_MA1997.1	70529	0.16991	2201	0.18639	2357	-0.13636	4.82252e-128
ZNF417_MA1727.1	31617	0.26456	1831	0.28175	1925	-0.13679	1.60815e-115
TCF12_MA0521.2	60537	0.16591	1832	0.18173	1959	-0.13699	1.14367e-126
ZNF574_MA1982.1	62432	0.22673	2964	0.24362	3074	-0.13719	2.00682e-134
ZIC1ZIC2_MA1628.1	99299	0.18607	3558	0.20031	3580	-0.13725	1.49619e-138
THAP1_MA0597.2	117186	0.18215	4000	0.19706	4285	-0.1374	1.17481e-143
TFAP2B_MA0811.1	55918	0.23082	2532	0.24848	2676	-0.13767	2.18464e-126
ZNF669_MA1985.1	25897	0.27534	1581	0.29354	1614	-0.13807	1.01421e-114
TFAP2B_MA0813.1	50935	0.26262	2767	0.27843	2863	-0.13818	1.19778e-127
FOSL2JUNB_MA1139.1	12120	0.25389	750	0.27846	879	-0.13843	2.18716e-92
TFAP2B_MA0812.1	51051	0.26602	2835	0.28402	2978	-0.13851	2.02604e-130
JDP2_MA0656.1	15962	0.23612	915	0.26075	1076	-0.13862	9.21535e-101
ZIC3_MA0697.2	129269	0.17375	4209	0.18766	4240	-0.1387	9.94827e-143
NFYB_MA0502.2	51945	0.21359	2739	0.24397	3347	-0.13876	6.73513e-114
TWIST2_MA0633.2	73889	0.16986	2317	0.18657	2473	-0.13879	1.03915e-129
TFAP2E_MA1569.1	47666	0.29743	3006	0.31868	3171	-0.13893	7.34334e-132
CREB3_MA0638.1	14142	0.27125	943	0.28771	1029	-0.13909	8.33671e-100
NHLH2_MA1529.1	59992	0.20702	2486	0.22238	2536	-0.13928	1.29595e-126
HES5_MA0821.2	17305	0.20906	783	0.22699	919	-0.14055	5.21085e-103
TFAP2C_MA0524.2	55444	0.22385	2387	0.24195	2555	-0.14062	5.5652e-131
SPDEF_MA0686.1	15914	0.25143	941	0.26973	1105	-0.14088	1.38038e-98
PLAGL2_MA1548.1	50491	0.20748	1935	0.22463	2014	-0.14099	5.85669e-129
TFAP2C_MA0815.1	46118	0.27348	2612	0.29139	2751	-0.14114	2.0947e-131
ETV6_MA0645.1	37665	0.25029	2220	0.27358	2704	-0.14193	4.04389e-119
PAX5_MA0014.3	34010	0.20453	1521	0.22363	1732	-0.14287	5.73578e-114
TFAP2A_MA0872.1	50174	0.27119	2844	0.28953	2983	-0.14396	1.57265e-131
ZNF320_MA1976.1	168113	0.24596	8469	0.26635	9172	-0.14402	6.28694e-155
KLF9_MA1107.2	148956	0.22907	7398	0.25006	8604	-0.14426	4.1272e-148
TFAP2A_MA0810.1	69530	0.277	3986	0.29816	4211	-0.14474	5.23844e-133
FOSBJUNB_MA1136.1	11891	0.25318	736	0.28042	876	-0.14551	3.02558e-92
PLAGL1_MA1615.1	120518	0.18847	4314	0.20689	4755	-0.14568	1.91705e-147
MAXMYC_MA0059.1	29149	0.14402	818	0.16003	945	-0.1458	1.12333e-109
JUNJUNB_MA1133.1	18058	0.22348	971	0.24842	1144	-0.14614	7.94777e-109
ATF1_MA0604.1	8465	0.328	731	0.35034	847	-0.14726	3.23209e-93
GLIS2_MA0736.1	43614	0.23768	2120	0.25845	2295	-0.14791	2.93726e-129
ZNF530_MA1981.1	192150	0.24399	9912	0.26417	10718	-0.14792	3.75452e-160
ELK1SREBF2_MA1933.1	21482	0.29083	1531	0.31769	1785	-0.14796	9.45005e-111
TFDP1_MA1122.1	45711	0.52559	5875	0.55719	6190	-0.1483	3.31825e-138
CREB3L4_MA1474.1	19814	0.27096	1294	0.29387	1422	-0.15119	2.80262e-106
FOSL1JUN_MA1129.1	10204	0.27525	711	0.30529	851	-0.1512	1.25907e-96
BACH1MAFK_MA0591.1	54135	0.13402	1234	0.15053	1454	-0.15211	2.70211e-126
ZFX_MA0146.2	128424	0.21824	5906	0.23892	6344	-0.15233	1.79701e-148
ZIC1_MA0696.1	62768	0.25885	3520	0.2785	3591	-0.15242	2.8259e-138
ZNF281_MA1630.2	217901	0.29389	14572	0.32047	16417	-0.15286	2.56602e-169
ZNF740_MA0753.2	109666	0.26957	6566	0.29543	7472	-0.15306	2.37242e-151
ZNF454_MA1712.1	117863	0.31017	7558	0.33234	7787	-0.15326	7.72886e-150
ERF_MA0760.1	21244	0.27424	1435	0.30533	1822	-0.15527	2.28825e-107
ZNF610_MA1713.1	91055	0.52993	11592	0.56195	12156	-0.15584	1.07007e-155
FOSL2_MA0478.1	63561	0.08122	661	0.09508	981	-0.15631	9.22696e-127
EGR4_MA0733.1	56246	0.32806	4288	0.35701	4883	-0.15722	4.05226e-139
NPAS2_MA0626.1	19216	0.16659	640	0.1872	748	-0.15738	8.35516e-104
ZNF692_MA1986.1	82110	0.1788	2816	0.19747	3057	-0.15764	7.13401e-138
NFE2_MA0841.1	30375	0.09363	380	0.111	587	-0.158	3.66757e-110
ZBTB14_MA1650.1	47155	0.54222	6262	0.58054	6768	-0.15832	4.84669e-146
EGR2_MA0472.2	32443	0.40978	3130	0.44257	3543	-0.159	3.05597e-132
ZNF148_MA1653.1	197613	0.34574	15970	0.37577	17826	-0.15922	2.40037e-166
HEY2_MA0649.1	21227	0.21512	982	0.23709	1165	-0.16	3.93206e-114
ZIC4_MA0751.1	60496	0.26963	3529	0.29137	3618	-0.16064	8.28709e-143
MAZ_MA1522.1	147570	0.35199	12314	0.38282	13887	-0.16127	4.6116e-168
ZIC5_MA1584.1	61057	0.31322	4239	0.3382	4485	-0.16167	7.8482e-145
FOS_MA1951.1	14494	0.25423	868	0.2764	1034	-0.16302	1.11103e-107
CTCF_MA1930.1	96686	0.25176	5688	0.27124	5556	-0.16323	2.75884e-141
KLF4_MA0039.4	198485	0.25557	11457	0.28148	13198	-0.16492	2.27495e-160
JUNB_MA1140.2	12749	0.26849	858	0.29998	1018	-0.16522	1.51453e-105
ATF7_MA0834.1	11060	0.27593	761	0.3094	903	-0.16597	1.58632e-98
CREB3L2_MA0608.1	15286	0.2367	854	0.26171	1012	-0.16599	1.58309e-102
ZNF682_MA1599.1	86939	0.24018	4606	0.2678	5305	-0.16655	1.28433e-144
HES2_MA0616.2	22083	0.29158	1568	0.32069	1863	-0.16732	6.04663e-119
EGR1_MA0162.4	95060	0.44398	10074	0.48051	11265	-0.16737	9.06706e-157
MITF_MA0620.3	20269	0.16347	707	0.1862	943	-0.16745	1.55303e-114
PATZ1_MA1961.1	205174	0.40183	19574	0.43709	21848	-0.16845	2.3997e-165
NPAS4_MA1995.1	12336	0.19763	481	0.2194	573	-0.16882	5.38054e-100
SP4_MA0685.2	193084	0.33609	15515	0.3697	17945	-0.16891	6.78664e-167
SP1_MA0079.5	144777	0.38896	13718	0.42654	15780	-0.16918	2.68612e-161
ETS1_MA0098.3	23535	0.29934	1758	0.33473	2240	-0.16976	2.70684e-122
ZBTB7A_MA0750.2	54404	0.31002	4006	0.33984	4697	-0.17056	2.53369e-138
BATF3_MA0835.2	47064	0.08994	522	0.10906	838	-0.17086	1.97548e-121
KLF13_MA0657.1	37497	0.2777	2554	0.31148	3127	-0.1719	5.7459e-129
ARNT_MA0004.1	27727	0.19138	1157	0.21608	1418	-0.17253	1.31028e-120
EGR3_MA0732.1	51203	0.45897	5694	0.499	6505	-0.17253	1.66895e-148
ELK4_MA0076.2	41690	0.30371	3095	0.33562	3735	-0.17267	4.99335e-138
TFEB_MA0692.1	26659	0.16791	971	0.19216	1261	-0.17297	3.00466e-121
TCFL5_MA0632.2	21113	0.54829	2973	0.59025	3318	-0.17308	1.37247e-127
JDP2_MA0655.1	29611	0.08983	345	0.10917	564	-0.17431	2.87295e-115
MLXIP_MA0622.1	22439	0.18934	909	0.21331	1086	-0.17442	1.09414e-118
KLF5_MA0599.1	186287	0.29158	13055	0.32364	15406	-0.17469	2.2064e-165
KLF1_MA0493.2	167654	0.29551	11912	0.32734	13955	-0.17535	1.69182e-161
CTCFL_MA1102.2	102989	0.32748	7786	0.357	8366	-0.17565	6.78468e-157
SP8_MA0747.1	118163	0.2929	8381	0.32612	10081	-0.17586	5.1608e-162
ATF3_MA0605.2	11908	0.27801	841	0.31361	1003	-0.17595	3.34312e-106
KLF14_MA0740.2	156941	0.33044	12789	0.36617	15046	-0.17643	6.30054e-167
BACH2_MA1101.2	28389	0.09261	354	0.11226	553	-0.17691	1.83857e-113
CTCF_MA1929.1	106293	0.26292	6579	0.28478	6428	-0.17721	9.70357e-153
KLF7_MA1959.1	137272	0.36238	12320	0.39987	14283	-0.17789	4.23175e-170
YY2_MA0748.2	23507	0.42226	2523	0.45372	2682	-0.17895	7.37154e-131
KLF10_MA1511.2	145040	0.35405	12684	0.39162	14816	-0.17908	6.26441e-167
KLF12_MA0742.2	144984	0.42617	15493	0.46759	17716	-0.1792	2.28179e-167
TFEC_MA0871.2	30867	0.17258	1163	0.19866	1492	-0.17968	3.09901e-125
MYC_MA0147.3	31110	0.19821	1294	0.22157	1485	-0.18016	7.02679e-128
ETS2_MA1484.1	21282	0.32106	1722	0.35709	2125	-0.1805	5.53969e-118
HEY1_MA0823.1	17434	0.24028	936	0.26843	1121	-0.18152	1.54263e-111
KLF2_MA1515.1	114420	0.32667	9125	0.36263	10760	-0.18387	9.15322e-157
NRF1_MA0506.2	44056	0.54176	6061	0.58781	6966	-0.18395	4.51628e-143
SP2_MA0516.3	143618	0.41548	15314	0.45933	17864	-0.18491	8.1533e-167
MNT_MA0825.1	19632	0.18778	795	0.21377	987	-0.18504	5.67001e-116
MAX_MA0058.3	19088	0.18912	773	0.21564	951	-0.18691	4.17257e-114
KLF16_MA0741.1	127788	0.35103	11036	0.39123	13167	-0.18833	5.18344e-163
KLF11_MA1512.1	101960	0.35309	9048	0.3934	10883	-0.1897	1.09345e-155
CTCF_MA0139.1	96532	0.27242	6507	0.29518	6163	-0.19095	1.30653e-153
KLF3_MA1516.1	78067	0.31277	6007	0.34982	7127	-0.19097	6.71062e-145
SOHLH2_MA1560.1	13197	0.24689	748	0.27903	946	-0.19166	2.35035e-116
ETV3_MA0763.1	16989	0.33402	1480	0.37415	1857	-0.19236	1.34142e-115
KLF6_MA1517.1	85400	0.30655	6397	0.34359	7781	-0.19331	1.05744e-151
MLXIPL_MA0664.1	13173	0.20991	648	0.24254	857	-0.19354	1.05747e-107
BATFJUN_MA0462.2	43312	0.09288	508	0.11522	828	-0.19359	1.29674e-126
BATF_MA1634.1	42201	0.09322	497	0.11588	816	-0.19518	3.40627e-129
KLF15_MA1513.1	108920	0.58706	16192	0.64393	18409	-0.19524	6.03607e-174
SP9_MA1564.1	111992	0.405	11709	0.45125	13947	-0.19562	1.00717e-163
HES1_MA1099.2	22028	0.43437	2379	0.48038	2809	-0.19629	2.11477e-141
CREM_MA0609.2	15241	0.27764	1038	0.31414	1272	-0.19702	1.06811e-112
MLX_MA0663.1	12639	0.2261	692	0.26148	896	-0.19733	6.04468e-107
FLI1_MA0475.2	18434	0.34587	1666	0.3928	2111	-0.19746	1.73652e-126
SP3_MA0746.2	114907	0.37816	11185	0.42281	13334	-0.19775	9.19696e-165
BACH1_MA1633.2	38634	0.10057	555	0.12411	885	-0.20094	3.62088e-122
BHLHE40_MA0464.2	14457	0.2206	749	0.25468	975	-0.20211	1.22439e-110
ARNTL_MA0603.1	16314	0.23217	894	0.26741	1160	-0.20287	6.66479e-119
ATF3_MA1988.1	42697	0.09538	522	0.1192	848	-0.2034	6.31475e-130
JUNJUNB_MA1132.1	28134	0.11676	537	0.14267	793	-0.20378	2.03043e-118
ARNT2_MA1464.1	15722	0.22065	826	0.2544	1049	-0.20697	1.28566e-113
MYCN_MA0104.4	21225	0.20923	980	0.2387	1116	-0.20718	1.98345e-117
BNC2_MA1928.1	40267	0.0972	508	0.1229	831	-0.21329	1.1498e-137
JUNB_MA0490.2	36536	0.09839	476	0.12439	820	-0.21571	3.80592e-133
FEV_MA0156.3	17049	0.40546	1835	0.45766	2331	-0.2165	5.73413e-132
FOS_MA0476.1	39865	0.09878	516	0.12484	863	-0.21739	1.18504e-131
JUN_MA0489.2	40024	0.09843	530	0.12489	871	-0.21992	1.84738e-133
JUND_MA0491.2	34144	0.09901	452	0.12546	785	-0.22049	3.43702e-127
FOSL1JUND_MA1142.1	33684	0.10073	476	0.1273	788	-0.22207	3.96795e-130
FOSL1_MA0477.2	36400	0.10046	494	0.12874	834	-0.23219	8.28469e-135
TFE3_MA0831.3	15740	0.21638	823	0.253	1069	-0.23325	9.74807e-113
CREB3L4_MA1475.1	8818	0.43528	1062	0.48786	1266	-0.23571	4.15654e-122
FOSL1JUN_MA1128.1	35473	0.11037	585	0.14026	952	-0.23848	6.53664e-132
ELK1_MA0028.2	16445	0.44263	1957	0.50381	2540	-0.2391	1.74478e-134
ETV4_MA0764.3	16581	0.46813	2117	0.52953	2700	-0.24189	6.19034e-130
USF2_MA0526.4	13460	0.24169	813	0.28486	1047	-0.24279	3.36132e-123
FOSBJUNB_MA1135.1	31085	0.10101	437	0.1307	741	-0.24371	5.60462e-135
FOSJUND_MA1141.1	35298	0.11162	592	0.14279	956	-0.24417	3.74439e-131
FOSL2JUNB_MA1138.1	30858	0.1001	431	0.13012	741	-0.24707	2.83858e-137
ETV5_MA0765.3	14881	0.4627	1871	0.52633	2397	-0.24752	1.56521e-129
FOSL2JUND_MA1144.1	30265	0.10483	458	0.13638	778	-0.24936	1.21304e-133
FOSJUN_MA0099.3	31913	0.10821	512	0.1398	849	-0.25046	2.39267e-135
ELK3_MA0759.2	16190	0.50574	2229	0.57315	2852	-0.2506	5.81521e-141
FOSL2JUN_MA1130.1	32354	0.10872	526	0.14052	873	-0.25236	1.77014e-135
FOSL1JUNB_MA1137.1	31515	0.10512	481	0.13649	809	-0.25281	5.0905e-130
FOSJUNB_MA1134.1	29741	0.10431	433	0.13623	752	-0.2535	6.99028e-132
BHLHE41_MA0636.1	11329	0.25988	744	0.30849	979	-0.26148	7.6947e-121

## Sheet: Supplementary Table 3
Supplementary Table 3. Differential TF motif and binding site analysis in neuron.
TFS_NEURON	total_tfbs	NT_all_mean_score	NT_all_bound	NC_all_mean_score	NC_all_bound	NTvsNC_log2fc	NT_all_NC_all_pvalue
ZBTB14_MA1650.1	150403	0.30731	15396	0.11447	4519	0.61724	7.14924e-223
ZNF610_MA1713.1	250167	0.30507	25369	0.11483	7402	0.60498	6.87675e-231
NRF1_MA0506.2	123868	0.3273	13895	0.12547	4264	0.60268	1.13218e-213
HINFP_MA0131.2	68354	0.28538	6250	0.10768	1884	0.5891	4.9256e-206
TCFL5_MA0632.2	43003	0.39407	6141	0.15683	2037	0.58593	3.26876e-190
ZFP57_MA1583.1	35466	0.30518	3646	0.11699	1094	0.57425	4.98963e-181
KLF15_MA1513.1	267382	0.30702	27798	0.12001	8981	0.57335	6.68139e-234
AHRARNT_MA0006.1	18469	0.39102	2607	0.15887	892	0.57185	2.80129e-183
ZNF93_MA1721.1	196955	0.27069	16998	0.10299	5046	0.56476	1.8938e-219
ZBTB33_MA0527.1	35286	0.36506	4409	0.1456	1445	0.56429	6.37352e-188
HES1_MA1099.2	41489	0.3454	5134	0.13813	1666	0.55437	1.29494e-192
TFDP1_MA1122.1	99947	0.3378	11649	0.13645	3862	0.54938	6.04279e-211
ZNF454_MA1712.1	255265	0.21819	16126	0.08087	4708	0.54921	7.8452e-215
YY2_MA0748.2	56755	0.28682	5608	0.11397	1806	0.53557	1.89478e-189
FOXN1_MA1684.1	31268	0.27996	2623	0.10873	853	0.53412	1.37393e-184
TFAP2E_MA1569.1	104623	0.2133	6299	0.07911	1806	0.53273	8.93688e-194
HES2_MA0616.2	34215	0.32059	3872	0.1297	1284	0.52934	1.4569e-187
GMEB1_MA0615.1	15647	0.34745	1920	0.1469	730	0.52384	1.36345e-168
CTCFL_MA1102.2	217221	0.24378	16469	0.09652	5451	0.52226	1.79845e-215
KLF3_MA1516.1	143051	0.27263	13084	0.10931	4451	0.52086	1.35254e-212
TFAP2A_MA0810.1	152532	0.21361	9365	0.08071	2792	0.52064	9.78514e-211
ZIC5_MA1584.1	154380	0.24002	11383	0.09448	3725	0.52017	3.68709e-213
HES5_MA0821.2	31357	0.26518	2743	0.10515	889	0.51283	2.59712e-175
TFAP2C_MA0815.1	107097	0.2018	6221	0.07826	1958	0.51183	1.17006e-202
TFAP2A_MA0872.1	113225	0.20069	6530	0.07857	2086	0.50616	4.66804e-203
ZIC4_MA0751.1	148593	0.22373	9889	0.08924	3313	0.49887	5.07725e-202
PATZ1_MA1961.1	397988	0.26631	34033	0.10907	11725	0.49874	1.37542e-228
PLAGL2_MA1548.1	94583	0.17856	4465	0.06715	1386	0.49643	2.53863e-195
EGR1_MA0162.4	242416	0.30628	24501	0.12823	8764	0.49524	7.91292e-219
E2F1_MA0024.3	12691	0.26773	1099	0.11187	393	0.49264	2.15898e-148
ZNF417_MA1727.1	74303	0.21747	4913	0.0869	1646	0.49146	5.43455e-191
TFAP2C_MA0814.2	227529	0.19792	12836	0.0765	4013	0.49075	1.46964e-214
ZFX_MA0146.2	242184	0.18264	12559	0.06986	3857	0.48832	9.24967e-212
TFAP2B_MA0813.1	109279	0.19712	6168	0.07833	2027	0.48682	4.27002e-197
TFAP2B_MA0811.1	117286	0.19512	6281	0.07552	2000	0.48449	2.7084e-199
KLF12_MA0742.2	260681	0.28173	24486	0.1183	8889	0.48431	3.18183e-217
TFAP2C_MA0524.2	113431	0.19273	5957	0.07462	1899	0.48266	2.94714e-195
CTCF_MA1929.1	247315	0.23002	17546	0.09484	6306	0.4779	2.90079e-216
E2F2_MA0864.2	13219	0.26864	1193	0.1135	432	0.47717	8.51179e-153
KLF2_MA1515.1	200308	0.28897	19592	0.12198	7205	0.47654	1.11876e-212
ZIC1_MA0696.1	135034	0.2205	8802	0.08949	3041	0.47631	5.98189e-205
EGR2_MA0472.2	83248	0.34922	9826	0.15114	3571	0.47554	7.29469e-200
EGR3_MA0732.1	129110	0.33184	14414	0.14325	5308	0.47439	2.04687e-208
SP1_MA0079.5	267676	0.28499	25059	0.12034	9219	0.47375	1.60968e-225
ZNF669_MA1985.1	60081	0.2291	4203	0.09451	1419	0.4727	7.15704e-185
TFAP2B_MA0812.1	105304	0.20507	6082	0.08025	1889	0.46949	8.73556e-194
CTCF_MA1930.1	222186	0.221	14977	0.09185	5536	0.46801	5.03654e-208
GLIS2_MA0736.1	112642	0.21207	7012	0.0864	2450	0.46783	4.93246e-196
PLAGL1_MA1615.1	209089	0.17754	10114	0.06872	3231	0.4663	6.74038e-207
ZNF682_MA1599.1	162052	0.20426	10118	0.08209	3422	0.46519	1.19153e-203
KLF6_MA1517.1	145237	0.29452	14542	0.12525	5392	0.46447	1.38931e-209
HEY1_MA0823.1	27872	0.29072	2717	0.12282	966	0.46273	6.57982e-168
ZNF460_MA1596.1	396136	0.20662	24122	0.08467	8557	0.46222	6.51869e-225
SP9_MA1564.1	215377	0.29876	22107	0.13064	8572	0.45631	6.40853e-210
MAZ_MA1522.1	277914	0.25954	23081	0.11049	8535	0.45414	4.4924e-216
KLF10_MA1511.2	258871	0.27858	23805	0.11991	9065	0.45372	2.22132e-212
ZBTB7A_MA0750.2	99873	0.25809	8404	0.10933	3063	0.4536	8.21362e-194
SP2_MA0516.3	264132	0.28772	25478	0.12439	9647	0.45319	7.41742e-217
HEY2_MA0649.1	35245	0.22201	2385	0.09159	849	0.45068	1.07452e-169
ZNF320_MA1976.1	346533	0.2055	20542	0.08425	7213	0.45028	5.46186e-220
EGR4_MA0733.1	143117	0.30799	14701	0.13531	5659	0.44957	7.69193e-200
SOHLH2_MA1560.1	20347	0.28663	1953	0.1228	730	0.44886	1.26884e-162
SP4_MA0685.2	287488	0.2725	25669	0.11756	9699	0.44875	1.34631e-213
ZNF148_MA1653.1	361344	0.26158	29927	0.112	11096	0.44845	2.64043e-225
ARNTHIF1A_MA0259.1	26952	0.26768	2352	0.11433	887	0.44618	4.10357e-168
ELK3_MA0759.2	25567	0.37386	3586	0.16705	1385	0.44603	6.64052e-171
SP3_MA0746.2	212630	0.2862	20698	0.12545	8008	0.44248	1.63985e-214
PAX5_MA0014.3	50715	0.21505	3369	0.08839	1192	0.43969	3.46602e-178
TCF12_MA1648.1	165712	0.19802	9463	0.08296	3450	0.43595	6.05009e-200
NHLH2_MA1529.1	107000	0.20122	6240	0.0843	2202	0.43494	1.51188e-191
ZNF692_MA1986.1	120519	0.16162	5076	0.06365	1645	0.43416	1.47486e-194
E2F6_MA0471.2	231214	0.2643	19528	0.11474	7405	0.43131	1.0167e-208
KLF14_MA0740.2	268045	0.27265	24024	0.11983	9434	0.4298	5.24866e-218
PAX2_MA0067.2	30443	0.23462	2260	0.10233	848	0.42929	4.23605e-163
MYC_MA0147.3	59746	0.20482	3477	0.08583	1300	0.42825	4.16137e-184
TFAP4ETV1_MA1966.1	125937	0.22673	8561	0.0965	3138	0.42825	7.49546e-196
E2F8_MA0865.2	36027	0.27449	3299	0.11979	1280	0.4281	2.9999e-172
TCF3_MA0522.3	145123	0.19965	8337	0.08452	3083	0.42677	5.4883e-197
ZNF343_MA1711.1	89560	0.23366	6482	0.10053	2327	0.4267	1.78251e-193
THAP1_MA0597.2	191285	0.17769	9341	0.07304	3270	0.42316	6.8561e-203
KLF7_MA1959.1	249246	0.26424	21527	0.11717	8516	0.41927	1.73521e-213
KLF11_MA1512.1	189961	0.29579	19230	0.13326	7802	0.41841	8.00039e-207
TFAP2A_MA0003.4	182783	0.16883	8181	0.06858	2777	0.41803	1.49138e-206
KLF16_MA0741.1	234489	0.27215	21176	0.12141	8415	0.41796	1.97223e-207
KLF1_MA0493.2	254944	0.27063	22588	0.12041	9005	0.41714	2.96209e-211
TCF4_MA0830.2	182282	0.17768	8799	0.07456	3296	0.41529	6.61909e-203
ZNF574_MA1982.1	110255	0.19347	6077	0.08068	2153	0.41299	7.72065e-191
ZKSCAN3_MA1973.1	123703	0.15465	4990	0.06297	1806	0.41146	2.81512e-187
ZIC1ZIC2_MA1628.1	138810	0.1871	7185	0.07912	2660	0.41137	5.10353e-195
ETV4_MA0764.3	23230	0.37004	3211	0.16956	1272	0.40901	6.10557e-163
CTCF_MA0139.1	156916	0.23275	11418	0.10455	4854	0.40852	2.76881e-195
HES7_MA0822.1	37728	0.17943	1944	0.07514	716	0.40698	1.91287e-168
MYCN_MA0104.4	38436	0.20728	2367	0.08828	877	0.4051	1.14679e-161
SP8_MA0747.1	203956	0.25851	17491	0.11697	7176	0.40137	6.10014e-205
KLF4_MA0039.4	303534	0.23839	22635	0.1061	9004	0.3984	1.47341e-211
ASCL1_MA1631.1	197973	0.17206	9107	0.07342	3519	0.39827	3.83267e-199
ZNF740_MA0753.2	207947	0.255	16768	0.11522	6826	0.39647	1.40596e-207
PLAG1_MA0163.1	197662	0.18478	9912	0.07846	3776	0.39514	2.14715e-199
VEZF1_MA1578.1	96509	0.20109	5406	0.08763	2107	0.39335	5.23129e-183
ZIC3_MA0697.2	200183	0.18305	10045	0.07868	3842	0.39298	3.81102e-208
KLF9_MA1107.2	263158	0.24033	19554	0.10813	8125	0.39205	6.72915e-211
E2F4_MA0470.2	13221	0.2452	1046	0.10817	417	0.39196	9.53042e-146
ETV5_MA0765.3	19500	0.37473	2761	0.17416	1107	0.39015	2.34684e-157
ELK1_MA0028.2	21534	0.36018	2910	0.16706	1166	0.38856	9.61736e-164
ZNF281_MA1630.2	402288	0.23163	28486	0.10359	11395	0.38837	8.60976e-221
BHLHE40_MA0464.2	19503	0.2507	1582	0.1118	631	0.38725	1.62805e-156
CREB3L4_MA1474.1	33561	0.27184	3022	0.12352	1198	0.38702	2.20043e-164
ETV2FIGLA_MA1941.1	105144	0.20427	6192	0.09012	2423	0.38539	9.78217e-186
ZNF530_MA1981.1	326204	0.21285	20262	0.09477	7928	0.38397	3.61348e-215
ZNF549_MA1728.1	181582	0.15497	7176	0.06553	2770	0.38274	1.55506e-193
ERFNHLH1_MA1938.1	93003	0.20717	5575	0.09151	2131	0.38041	1.28535e-184
WT1_MA1627.1	290274	0.26364	24046	0.12225	10119	0.37862	2.19242e-213
HIF1A_MA1106.1	18619	0.22239	1194	0.09808	493	0.37673	2.69312e-151
ZNF449_MA1656.1	136085	0.1651	6299	0.07036	2349	0.37666	1.58862e-189
GLIS1_MA0735.1	47393	0.20756	2854	0.09142	1144	0.37615	4.52891e-164
ZBTB7C_MA0695.1	84747	0.18898	4376	0.08275	1779	0.3753	1.73178e-183
ZBED2_MA1971.1	19277	0.24638	1446	0.10985	532	0.37209	1.23989e-149
ZBTB6_MA1581.1	136179	0.14785	4990	0.06243	1905	0.36331	1.87305e-184
FEV_MA0156.3	22806	0.34024	2866	0.15949	1168	0.36185	6.96428e-154
KLF13_MA0657.1	59413	0.2675	5542	0.12422	2268	0.36083	1.89333e-172
ZNF816_MA1719.1	153141	0.18475	7617	0.08185	3068	0.3586	1.51166e-187
TFCP2L1_MA0145.2	113083	0.16316	4752	0.07085	1847	0.35813	8.18988e-184
NFIX_MA1528.1	97314	0.15672	3930	0.06754	1565	0.35795	9.66944e-179
REST_MA0138.2	116551	0.15694	4555	0.06729	1716	0.3544	2.47298e-187
KLF5_MA0599.1	276234	0.25559	23003	0.12045	9883	0.34944	4.49729e-205
ETV5FIGLA_MA1945.1	128967	0.19662	7151	0.09053	2966	0.34839	1.1029e-187
ERFFIGLA_MA1934.1	77930	0.19512	4207	0.08773	1669	0.34797	1.78867e-180
ARNT2_MA1464.1	18487	0.24117	1420	0.11061	596	0.34752	6.40942e-150
ZBTB7B_MA0694.1	67267	0.18148	3272	0.08045	1349	0.34719	1.00858e-170
MAX_MA0058.3	20052	0.22147	1317	0.10082	563	0.34696	1.92356e-144
ELK4_MA0076.2	56277	0.26698	5070	0.12402	2077	0.34656	6.20949e-172
ZNF263_MA0528.2	261515	0.23473	18744	0.11056	8102	0.34547	3.18889e-202
ZNF708_MA1730.1	129439	0.17679	6276	0.08043	2570	0.34513	8.02072e-186
ZNF423_MA0116.1	74985	0.14905	2772	0.06461	1079	0.34394	1.10675e-172
EBF1_MA0154.4	122167	0.15375	4436	0.06665	1711	0.3434	5.85724e-184
ETS2_MA1484.1	29753	0.29065	3042	0.13802	1243	0.3428	1.64595e-155
ZNF331_MA1726.1	134033	0.18187	6649	0.08252	2719	0.34222	1.77701e-186
KLF17_MA1514.1	180984	0.22245	11775	0.10394	5140	0.34122	1.53746e-194
RFX4_MA0799.2	20938	0.23851	1615	0.1105	649	0.34045	4.62625e-149
ELK1SREBF2_MA1933.1	33361	0.28565	3283	0.1346	1350	0.33894	4.73065e-163
ZIC2_MA1629.1	182038	0.16661	8025	0.07549	3363	0.33664	2.38737e-191
MNT_MA0825.1	20640	0.21722	1327	0.0994	561	0.33646	1.32025e-151
ARNTL_MA0603.1	19467	0.24747	1576	0.11467	660	0.33639	5.61037e-145
SP5_MA1965.1	289092	0.20147	17123	0.09432	7469	0.33542	1.0142e-203
FERD3L_MA1485.1	66573	0.18785	3505	0.0865	1465	0.33177	9.18747e-172
ASCL1_MA1100.2	96936	0.1509	3552	0.06847	1609	0.33068	8.10247e-173
ZNF135_MA1587.1	208255	0.12913	6341	0.05649	2763	0.32912	1.56465e-186
NFIB_MA1643.1	126377	0.14172	4351	0.06225	1793	0.32903	1.97178e-183
MLXIP_MA0622.1	22539	0.22534	1556	0.10447	665	0.32729	3.14694e-148
NFKB2_MA0778.1	57566	0.1312	1719	0.05706	705	0.32662	7.92477e-160
EBF3_MA1637.1	112646	0.14893	3891	0.06565	1569	0.32637	2.50505e-185
NHLH1_MA0048.2	92609	0.16728	4061	0.07729	1736	0.32508	7.47854e-171
ZNF701_MA1987.1	287567	0.21108	17566	0.09912	7600	0.32494	3.93877e-204
NPAS2_MA0626.1	23383	0.20004	1319	0.0918	564	0.32406	5.24765e-143
ARNT_MA0004.1	23960	0.22273	1617	0.10342	703	0.32344	1.02254e-147
GLI2_MA0734.3	129756	0.17203	5980	0.08159	2706	0.31764	1.5314e-175
INSM1_MA0155.1	121592	0.16609	5280	0.07458	2109	0.31745	2.45205e-184
HES6_MA1493.1	34193	0.17174	1590	0.07769	641	0.31409	2.97091e-147
PRDM9_MA1723.1	370968	0.21162	22659	0.1009	9919	0.31376	2.40239e-205
NR2C2_MA0504.1	129892	0.18384	6427	0.08461	2730	0.31244	8.07932e-184
THRB_MA1575.1	44399	0.15076	1705	0.06753	696	0.31135	3.77372e-155
EBF2_MA1604.1	111766	0.14813	3823	0.06638	1589	0.31038	2.4742e-175
NR1I2_MA1533.1	51290	0.16295	2116	0.07559	866	0.30981	1.42805e-164
NFKB1_MA0105.4	52524	0.13257	1582	0.06	682	0.30585	2.39549e-155
GLI3_MA1491.2	84390	0.16711	3717	0.07878	1765	0.30405	1.25535e-170
GLIS3_MA0737.1	65989	0.17122	2969	0.08032	1346	0.30372	7.28737e-169
ZNF76_MA1716.1	109488	0.19789	6390	0.09445	2816	0.30154	1.86247e-174
RARARXRG_MA1149.1	87648	0.17656	4113	0.08174	1723	0.30047	7.40144e-167
FLI1_MA0475.2	24237	0.30531	2676	0.14811	1125	0.29979	1.85705e-154
ETV3_MA0763.1	22603	0.3086	2548	0.14962	1076	0.2996	1.33907e-150
MYOD1_MA0499.2	123454	0.15044	4573	0.07028	2103	0.29859	3.83503e-173
GCM1_MA0646.1	48582	0.1741	2214	0.08246	1010	0.29655	4.90236e-158
ETS1_MA0098.3	27749	0.29502	2928	0.14293	1234	0.29349	4.11883e-150
ETV6_MA0645.1	42967	0.26222	3751	0.1268	1644	0.28953	9.73569e-158
NPAS4_MA1995.1	21551	0.23858	1644	0.11854	778	0.28864	1.26396e-139
ELF4_MA0641.1	35373	0.24815	2948	0.11976	1272	0.28857	3.53097e-149
PAX1_MA0779.1	25730	0.19087	1438	0.09062	638	0.28552	1.7874e-138
GLI1_MA1990.1	132348	0.14888	4992	0.07187	2403	0.28263	5.1917e-174
OLIG2_MA1997.1	80600	0.14526	2918	0.06944	1382	0.28034	2.14629e-161
IKZF3_MA1992.1	150792	0.18919	8064	0.09119	3586	0.27959	3.1185e-177
BHLHE22_MA1635.1	84002	0.14618	3062	0.06993	1435	0.27944	1.31639e-161
NEUROD2_MA1993.1	80198	0.14534	2907	0.06938	1357	0.27942	3.54484e-161
RBPJL_MA1621.1	121706	0.14195	4024	0.06767	1970	0.27854	1.6993e-172
SNAI2_MA0745.2	112313	0.13796	3548	0.06459	1698	0.27827	2.51093e-171
TWIST2_MA0633.2	82744	0.14569	3004	0.06983	1414	0.27659	2.03368e-162
BHLHE41_MA0636.1	17127	0.23434	1318	0.1142	574	0.27652	1.68322e-137
MLXIPL_MA0664.1	14775	0.23142	1118	0.11204	491	0.27504	4.11722e-130
SPDEF_MA0686.1	22042	0.22943	1696	0.11226	694	0.27497	1.93424e-139
RXRG_MA1556.1	44506	0.15018	1772	0.07013	774	0.27457	2.4637e-149
GCM2_MA0767.1	42558	0.20145	2357	0.09975	1115	0.27415	1.5671e-156
HIC2_MA0738.1	90227	0.12663	2644	0.05783	1151	0.27391	2.56658e-164
TCF12_MA0521.2	78855	0.14741	2939	0.07099	1383	0.27376	3.92093e-161
ASCL2_MA0816.1	96028	0.15946	3934	0.07664	1790	0.27374	3.44348e-167
ZEB1_MA0103.3	134696	0.14369	4546	0.06966	2233	0.27356	5.00589e-172
CREB3L2_MA0608.1	16301	0.25733	1333	0.12671	616	0.27342	4.21423e-131
ERF_MA0760.1	26637	0.26772	2533	0.13035	1073	0.2732	1.84724e-152
MYOG_MA0500.2	76880	0.1476	2853	0.07125	1345	0.27287	1.40816e-159
ZNF257_MA1710.1	224100	0.18187	11242	0.08873	5256	0.27205	2.97279e-186
ZFP14_MA1972.1	227354	0.18142	11179	0.09356	5246	0.27162	7.87508e-187
ZNF707_MA1715.1	120466	0.18042	6030	0.08763	2749	0.27005	6.56255e-175
TFEC_MA0871.2	33147	0.20484	2106	0.10004	955	0.26892	5.43953e-147
THRA_MA1969.1	115019	0.14808	4150	0.06975	1865	0.26833	1.17512e-170
MYF5_MA1641.1	74811	0.14674	2752	0.07112	1318	0.26671	1.57822e-154
PAX9_MA0781.1	29060	0.17886	1480	0.08696	696	0.26514	6.52401e-141
PTF1A_MA1619.1	77782	0.14655	2869	0.07116	1368	0.26487	2.18602e-157
BHLHA15_MA1472.2	76783	0.1416	2685	0.06877	1299	0.26297	4.53917e-159
TFAP4FLI1_MA1967.1	80495	0.17013	3612	0.08246	1642	0.26255	1.7234e-162
CREB3L1_MA0839.1	30792	0.21217	1933	0.10486	876	0.26004	3.04387e-139
NR4A2RXRA_MA1147.1	38590	0.13035	1164	0.05965	463	0.26004	2.69954e-143
ZNF16_MA1654.1	121452	0.17611	5699	0.08788	2706	0.25866	1.2001e-173
ZNF341_MA1655.1	82493	0.17485	3852	0.08593	1752	0.25853	3.39104e-165
MAFA_MA1521.1	54391	0.17849	2758	0.08967	1326	0.2574	2.87139e-151
PTF1A_MA1620.1	109083	0.1359	3332	0.06537	1647	0.2558	1.31368e-169
MAXMYC_MA0059.1	34464	0.16991	1623	0.081	686	0.2557	4.15636e-148
MLX_MA0663.1	14679	0.23076	1142	0.11315	506	0.25447	5.37462e-127
NFIC_MA1527.1	71118	0.13868	2400	0.06633	1120	0.25423	3.50179e-153
ZNF768_MA1731.1	154845	0.17559	7188	0.08764	3490	0.25236	9.61373e-176
CREB3L4_MA1475.1	11496	0.39144	1746	0.20428	861	0.25004	5.3238e-132
RXRB_MA1555.1	35558	0.14149	1265	0.06748	562	0.24577	1.80289e-135
RFX3_MA0798.3	23303	0.26906	2083	0.1387	993	0.24539	1.81668e-138
ELF2_MA1483.2	35919	0.23338	2817	0.11513	1234	0.24423	2.80163e-148
ZFP335_MA2002.1	125433	0.15054	4795	0.07478	2334	0.24183	6.43113e-169
MTF1_MA0863.1	45194	0.17741	2242	0.08684	960	0.24157	5.17491e-146
CREB3_MA0638.1	19702	0.26621	1774	0.13733	851	0.24129	1.27938e-138
RFX5_MA0510.2	23721	0.26568	2110	0.13843	1006	0.23995	5.62295e-142
SNAI1_MA1558.1	100558	0.14175	3259	0.06931	1615	0.23987	4.61784e-160
USF2_MA0526.4	15033	0.24199	1236	0.12089	543	0.23939	3.22867e-129
SNAI3_MA1559.1	95069	0.14029	3036	0.06879	1523	0.23742	7.10823e-161
ZNF416_MA1979.1	124204	0.11039	2819	0.05079	1229	0.23596	4.7458e-160
ESR2_MA0258.2	90625	0.12782	2596	0.06327	1305	0.23249	5.87814e-152
ETV7_MA1708.1	59353	0.23592	4407	0.11948	2053	0.2286	5.32365e-149
NR2F1_MA1538.1	36346	0.12983	1097	0.0614	463	0.22267	1.16941e-136
ATF6_MA1466.1	28349	0.21538	1849	0.11354	940	0.22204	4.99251e-138
ESR1_MA0112.3	46079	0.1296	1321	0.06592	725	0.22141	1.30757e-144
SMAD2_MA1964.1	76233	0.1304	2209	0.06307	1056	0.21961	3.11232e-146
ZFP42_MA1651.1	69440	0.17219	3440	0.08607	1554	0.21838	2.30132e-147
RFX6_MA1724.1	65676	0.1832	3547	0.09468	1626	0.21718	2.79118e-149
RFX2_MA0600.2	20183	0.27393	1892	0.1455	919	0.21633	3.63726e-134
PPARGRXRA_MA0065.2	150344	0.14132	5050	0.06955	2387	0.21517	7.58383e-165
RFX1_MA0509.3	21302	0.26407	1874	0.13991	907	0.2136	8.77574e-135
TFE3_MA0831.3	17964	0.22207	1299	0.11397	614	0.21349	1.77849e-126
XBP1_MA0844.1	16868	0.2431	1293	0.1282	665	0.21186	8.14778e-126
NR2F6_MA1539.1	32883	0.12231	872	0.05823	377	0.21042	2.61677e-127
NFICTLX1_MA0119.1	68963	0.13248	2191	0.06606	1099	0.21035	8.91277e-144
ELF1_MA0473.3	115603	0.17876	5753	0.09118	2730	0.20798	9.46193e-156
NEUROD1_MA1109.1	102146	0.13781	3444	0.06979	1704	0.20785	6.71236e-154
ZKSCAN5_MA1652.1	174537	0.19132	9427	0.10226	4848	0.20517	1.33722e-169
CREM_MA0609.2	18804	0.28069	1870	0.149	956	0.20299	1.16117e-119
RARB_MA1552.1	30325	0.14753	1153	0.07368	544	0.2003	8.36253e-126
ELK1HOXA1_MA1931.1	24448	0.25373	2129	0.13062	947	0.20024	1.88075e-129
NFYB_MA0502.2	60293	0.18427	3774	0.09291	1751	0.20006	4.25659e-146
RFX7_MA1554.1	26546	0.21321	1819	0.11161	821	0.19985	5.46897e-126
THRB_MA1574.1	66020	0.14192	2254	0.07013	1075	0.19981	1.1686e-144
PRDM5_MA1999.1	130615	0.15342	5019	0.07854	2527	0.19845	4.40561e-156
PBX3_MA1114.1	100341	0.19737	5664	0.1075	3093	0.1977	1.64341e-160
CLOCK_MA0819.2	30176	0.14703	1059	0.07318	506	0.19763	8.71265e-131
ERG_MA0474.3	117522	0.17765	5705	0.09141	2747	0.19644	1.87522e-162
RARARXRA_MA0159.1	69428	0.1617	2867	0.08416	1423	0.19593	8.01429e-151
FIGLA_MA0820.1	92152	0.13159	2738	0.07012	1557	0.19517	1.93621e-153
ZNF528_MA1597.1	93045	0.15322	3481	0.07853	1722	0.19345	2.04886e-152
GABPA_MA0062.3	115726	0.17256	5428	0.08937	2644	0.1934	6.16072e-157
OSR2_MA1646.1	94755	0.16021	3915	0.08328	1995	0.19047	3.20498e-154
NEUROD2_MA0668.2	100632	0.13148	3142	0.06687	1568	0.19037	7.03007e-151
NR1H4RXRA_MA1146.1	35503	0.12773	996	0.06367	452	0.18552	8.62943e-127
ETV1_MA0761.2	109979	0.17095	5098	0.08881	2468	0.18548	1.41499e-152
ATF1_MA0604.1	10086	0.37315	1461	0.2037	764	0.18517	5.84685e-115
ELF3_MA0640.2	127020	0.1756	6065	0.09215	3029	0.18229	7.63223e-153
NFIC_MA0161.2	74214	0.14821	2721	0.07722	1431	0.18142	4.17701e-142
HIC1_MA0739.1	83923	0.13244	2661	0.0691	1373	0.18133	2.78216e-140
THRB_MA1576.1	59093	0.13794	1891	0.06989	934	0.18068	1.52899e-136
RREB1_MA0073.1	159642	0.17278	7341	0.09019	3705	0.18049	8.19886e-161
SCRT2_MA0744.2	57818	0.13634	1889	0.07031	938	0.17845	2.65244e-139
REL_MA0101.1	51621	0.15705	1997	0.08142	979	0.17744	9.99653e-133
NR1D1_MA1531.1	68846	0.12047	1955	0.06225	995	0.176	4.44362e-141
TFEB_MA0692.1	32562	0.1837	1763	0.09671	865	0.17544	1.92174e-126
ZSCAN31_MA1722.1	48447	0.15736	1998	0.08178	1007	0.17472	1.38779e-132
RELB_MA1117.1	58920	0.16771	2439	0.08763	1219	0.17464	1.76936e-138
HOXB2ELK1_MA1957.1	23904	0.22668	1775	0.11944	852	0.17427	1.07525e-121
ZSCAN29_MA1602.1	21057	0.16404	899	0.08628	459	0.17175	3.17546e-117
TP73_MA0861.1	29149	0.13829	980	0.07052	473	0.17126	2.83978e-119
NFIX_MA0671.1	69733	0.14201	2429	0.0749	1288	0.16893	6.65459e-137
MEIS2_MA0774.1	68418	0.20435	3971	0.11495	2290	0.16836	1.74792e-147
NR1H3RXRA_MA0494.1	60791	0.12211	1584	0.06456	853	0.15882	1.27694e-131
ERFSREBF2_MA1939.1	25255	0.19261	1473	0.10174	702	0.15841	1.04835e-115
TBX18_MA1565.1	90430	0.17455	4161	0.09628	2394	0.1566	1.72307e-137
MZF1_MA0056.2	68807	0.14759	2405	0.07829	1288	0.15612	4.97564e-132
THAP11_MA1573.2	68327	0.16324	3188	0.08685	1657	0.15588	3.25541e-131
NR2C1_MA1535.1	74833	0.08899	1102	0.04321	510	0.15567	4.61637e-131
TP53_MA0106.3	30416	0.12602	890	0.06479	419	0.15435	2.99526e-111
EWSR1-FLI1_MA0149.1	193997	0.1826	9488	0.10037	4981	0.14972	1.22842e-159
MAF_MA1520.1	36410	0.18571	1910	0.10392	1065	0.14965	5.52287e-119
ETV2_MA0762.1	27516	0.21361	1941	0.11253	874	0.14924	3.79079e-123
NR5A1_MA1540.2	80899	0.09785	1405	0.04853	699	0.14868	9.11896e-139
SPZ1_MA0111.1	63143	0.13876	2074	0.0755	1140	0.14726	1.15433e-129
SCRT1_MA0743.2	54189	0.13122	1667	0.06976	880	0.1468	5.03767e-126
MSC_MA0665.1	62677	0.14911	2266	0.08152	1259	0.14606	4.62541e-128
NR2C2_MA1536.1	64866	0.08734	980	0.04284	470	0.14527	1.21582e-120
ELK1HOXB13_MA1932.1	20105	0.21538	1399	0.11536	666	0.14394	2.13088e-107
TGIF2LX_MA1571.1	30892	0.17077	1384	0.09565	783	0.14344	1.83576e-116
EHF_MA0598.3	103143	0.17376	4983	0.09342	2487	0.14171	1.81893e-144
ZNF324_MA1977.1	91162	0.13796	3000	0.07426	1579	0.14135	1.7982e-131
TFAP4_MA0691.1	50538	0.14969	1856	0.08298	1060	0.13929	3.29448e-132
RELA_MA0107.1	55424	0.14134	1838	0.07554	962	0.13859	1.2674e-124
TBX4_MA0806.1	57923	0.14083	1969	0.07765	1177	0.13843	3.36311e-125
RARG_MA1553.1	28014	0.12699	812	0.06645	415	0.13788	9.75737e-111
TGIF2LY_MA1572.1	28128	0.17055	1253	0.09654	738	0.1372	3.8903e-115
MEIS3_MA0775.1	49033	0.20168	2760	0.11694	1646	0.1371	1.7425e-127
ETV2FIGLA_MA1942.1	67353	0.1602	2977	0.08541	1432	0.13563	6.95585e-129
MSANTD3_MA1523.1	65118	0.16177	2701	0.09503	1564	0.13276	4.94238e-122
ERFFOXI1_MA1935.1	61169	0.16852	2922	0.08956	1377	0.13222	8.78795e-127
TBX5_MA0807.1	75737	0.15163	2852	0.08511	1737	0.13182	1.84852e-132
TBX15_MA0803.1	79804	0.14798	2897	0.08306	1783	0.13042	6.88223e-127
NR2F1_MA1537.1	57398	0.12123	1490	0.0625	751	0.12749	8.92288e-124
PRDM14_MA1998.1	36260	0.12643	991	0.06734	516	0.12673	1.75529e-106
PKNOX1_MA0782.2	74610	0.19521	4174	0.11419	2476	0.12619	7.85105e-130
RBPJ_MA1116.1	110782	0.15695	4330	0.08723	2432	0.12522	5.47305e-137
TCF21_MA0832.1	41347	0.14249	1439	0.07903	797	0.12315	1.26313e-113
SREBF1_MA0595.1	64539	0.13514	2126	0.0765	1285	0.1226	1.83358e-119
MYBL2_MA0777.1	6069	0.16757	260	0.08985	131	0.12215	1.40025e-74
NEUROG2_MA1642.1	74743	0.12579	2162	0.06998	1190	0.11759	2.58355e-127
HAND2_MA1638.1	70977	0.12724	2022	0.07008	1157	0.11756	1.07862e-123
NR5A2_MA0505.2	64509	0.10146	1184	0.05189	594	0.11709	3.10453e-119
MITF_MA0620.3	21046	0.19183	1266	0.10586	646	0.11692	2.06704e-102
PPARG_MA0066.1	51081	0.13095	1533	0.07438	965	0.11606	5.00635e-112
ZNF75D_MA1601.2	75922	0.15712	2919	0.08806	1642	0.11606	1.11023e-124
RARA_MA0730.1	52446	0.12782	1478	0.06991	851	0.11516	4.99549e-115
ZNF784_MA1717.1	23895	0.17372	1100	0.0979	589	0.11434	7.55204e-101
USF1_MA0093.3	49029	0.15412	2017	0.08626	1086	0.11269	2.58021e-115
ZNF189_MA1725.1	101818	0.16667	4319	0.10064	2517	0.1122	7.49501e-132
NR1H4_MA1110.2	71331	0.08885	1034	0.04568	519	0.10842	8.84671e-110
TBX6_MA1567.2	83194	0.15132	3043	0.08673	1928	0.10585	1.47971e-121
RARG_MA0860.1	58730	0.11416	1410	0.06187	787	0.1055	1.04036e-108
ATOH1_MA1467.2	69558	0.1257	1975	0.07176	1130	0.10419	1.24826e-115
ELF5_MA0136.3	120962	0.15646	4748	0.08725	2557	0.1037	4.13169e-138
PAX3_MA1546.1	13402	0.17676	685	0.09812	357	0.10218	6.7341e-86
NR2F1_MA0017.2	69204	0.08865	1044	0.04514	527	0.0989	3.4772e-115
OSR1_MA1542.1	33061	0.15967	1376	0.09162	780	0.09887	6.95891e-101
NFYA_MA0060.3	39280	0.2357	3385	0.13075	1734	0.09786	5.82097e-106
OVOL2_MA1545.1	4362	0.20742	270	0.1205	141	0.09767	5.69315e-61
ZBED1_MA0749.1	3739	0.23027	268	0.13055	148	0.09747	3.72874e-59
SREBF1_MA0829.2	41836	0.13087	1355	0.07391	778	0.09576	3.24157e-99
PROX1_MA0794.1	16963	0.16221	706	0.09073	371	0.09558	2.28564e-89
TWIST1_MA1123.2	73595	0.11657	1874	0.06463	1107	0.09515	1.23948e-110
ERFFOXO1_MA1936.1	67806	0.14681	2517	0.08186	1285	0.09507	8.16123e-113
MEIS1_MA0498.2	70135	0.18873	3647	0.11183	2219	0.09487	1.09664e-114
ZNF354C_MA0130.1	147851	0.16199	6249	0.09721	4068	0.09454	4.70271e-129
PRDM4_MA1647.2	52150	0.1399	1738	0.07711	901	0.09395	2.68675e-105
ZNF582_MA1983.1	58353	0.13688	1866	0.07785	1028	0.09105	6.67326e-103
TGIF2_MA0797.1	45781	0.14729	1646	0.08791	1052	0.0904	2.73808e-105
NR1D2_MA1532.2	54847	0.11491	1438	0.06523	837	0.09038	7.45543e-103
FOSL1JUN_MA1129.1	9170	0.29702	1024	0.17238	596	0.09035	7.45399e-79
SPIB_MA0081.2	141595	0.17197	6427	0.09926	3559	0.08937	6.79684e-130
NR6A1_MA1541.1	51719	0.10467	1044	0.05684	554	0.08863	9.57576e-103
PRDM15_MA1616.1	83024	0.13624	2594	0.07433	1308	0.08821	6.74621e-113
ZNF667_MA1984.1	56396	0.13762	1842	0.07864	1036	0.08758	2.04629e-108
ZNF317_MA1593.1	76739	0.14658	2688	0.08478	1628	0.08602	3.37211e-114
MGA_MA0801.1	56620	0.12851	1646	0.07362	1048	0.08559	7.20972e-104
SPI1_MA0080.6	164786	0.1696	7306	0.09769	4106	0.08511	5.07196e-134
PPARARXRA_MA1148.1	65177	0.1299	1924	0.07219	1059	0.08507	7.25418e-108
ZBTB18_MA0698.1	73651	0.11646	1828	0.06503	1073	0.08462	3.55415e-111
RHOXF1_MA0719.1	55584	0.12235	1506	0.06953	824	0.08454	2.56186e-101
TBX3_MA1566.2	47715	0.14313	1642	0.08273	1018	0.08404	1.21717e-98
PTF1A_MA1618.1	68065	0.12712	2004	0.07251	1181	0.08401	3.76183e-106
MXI1_MA1108.2	71809	0.12287	1938	0.07012	1217	0.08293	3.46888e-111
ETV5FOXI1_MA1946.1	54689	0.14612	2087	0.08117	1028	0.08262	2.44487e-99
ZSCAN4_MA1155.1	75638	0.15202	2780	0.08759	1657	0.08257	5.35687e-110
PKNOX2_MA0783.1	55077	0.1439	1899	0.08613	1217	0.08205	7.81519e-103
ZNF143_MA0088.2	60818	0.15112	2430	0.08759	1412	0.08191	8.60879e-100
SREBF2_MA0596.1	62249	0.13057	1870	0.07794	1229	0.08018	1.82419e-104
NFYC_MA1644.1	41602	0.2204	3291	0.12377	1713	0.07986	1.25866e-106
FOS_MA1951.1	15504	0.25715	1409	0.1551	802	0.07794	3.45177e-84
ZNF684_MA1600.1	93330	0.17334	4216	0.11758	2915	0.07766	9.67731e-108
MAFG_MA0659.3	85233	0.17582	4199	0.10975	2886	0.07762	1.90829e-110
HOXA9_MA0594.2	3173	0.21309	217	0.13379	103	0.07736	1.56625e-41
JUNB_MA1140.2	13428	0.26835	1314	0.15673	744	0.07493	9.60721e-76
ESRRA_MA0592.3	57610	0.10408	1080	0.05678	593	0.07449	6.29267e-93
SREBF2_MA0828.2	12134	0.18513	730	0.10363	365	0.07167	2.65088e-67
RUNX1_MA0002.2	94816	0.11436	2347	0.06391	1322	0.07089	2.0317e-103
JUNJUNB_MA1133.1	18887	0.23363	1496	0.1364	872	0.06981	3.27101e-82
ZNF282_MA1154.1	55573	0.14968	1956	0.08967	1140	0.06959	2.17212e-97
NR2F6_MA0677.1	51455	0.11021	1139	0.0602	636	0.06925	1.20225e-88
ZNF274_MA1592.1	48973	0.13751	1637	0.07999	972	0.06875	1.22059e-90
NR1H2_MA1996.1	68847	0.08549	917	0.04583	501	0.0675	8.77989e-97
TBX1_MA0805.1	45610	0.14714	1628	0.08708	1049	0.0656	8.55248e-96
ETV5FOXO1_MA1947.1	62862	0.12706	1885	0.07133	978	0.06488	3.67368e-97
BACH1MAFK_MA0591.1	71137	0.21301	4462	0.13556	3108	0.06436	7.00071e-105
ZNF675_MA1714.1	82298	0.14493	2876	0.0845	1681	0.05977	1.77719e-98
AR_MA0007.3	27673	0.15928	1127	0.09802	717	0.05819	8.67464e-73
ZBTB12_MA1649.1	45538	0.13307	1406	0.07763	811	0.05762	1.01762e-87
PPARD_MA1550.1	49369	0.1176	1249	0.06562	707	0.05731	4.7496e-86
ZBTB26_MA1579.1	85958	0.12934	2503	0.07381	1425	0.05494	7.21834e-90
MYB_MA0100.3	43300	0.14587	1577	0.08695	950	0.05226	2.74276e-71
ETV5DRGX_MA1944.1	37713	0.16385	1716	0.09592	965	0.05106	7.33641e-74
TGIF1_MA0796.1	46856	0.14164	1585	0.08821	1063	0.04789	4.48633e-84
FOXO1ELK1_MA1954.1	70900	0.1335	2373	0.07682	1244	0.04612	1.10928e-81
NR2F6_MA0728.1	63286	0.08485	900	0.04797	583	0.04446	1.85349e-70
ATF7_MA0834.1	11555	0.27243	1143	0.16236	672	0.04374	3.29019e-48
HAND1TCF3_MA0092.1	55024	0.11824	1341	0.0678	796	0.04347	1.9735e-76
ATF3_MA0605.2	12028	0.27692	1202	0.16638	714	0.04275	2.01555e-52
RXRAVDR_MA0074.1	31571	0.12048	824	0.06935	497	0.04248	5.17068e-61
NFIA_MA0670.1	60521	0.12287	1650	0.07286	1034	0.04033	9.71409e-78
FOSBJUNB_MA1136.1	13088	0.25008	1158	0.14821	698	0.0388	1.97814e-42
TBXT_MA0009.2	22462	0.1326	712	0.07934	444	0.03722	4.01731e-52
FLI1FOXI1_MA1950.1	62635	0.13307	2064	0.07763	1101	0.03525	1.04896e-68
SMAD4_MA1153.1	35537	0.12699	1014	0.07712	669	0.03452	1.04339e-54
IKZF1_MA1508.1	119658	0.1352	3805	0.07912	2157	0.03243	1.41679e-78
FOSJUN_MA1126.1	21652	0.20823	1459	0.12605	891	0.03072	1.01398e-47
IRF6_MA1509.1	10314	0.14846	387	0.08688	186	0.0306	1.67362e-35
ZNF418_MA1980.1	88495	0.11426	2147	0.06643	1225	0.03031	4.89522e-69
FOSL1JUND_MA1143.1	16206	0.26187	1527	0.15821	914	0.02966	6.075e-41
ZNF85_MA1720.1	64642	0.11185	1552	0.06871	1076	0.02931	4.79262e-63
ETV5HOXA2_MA1948.1	25965	0.16227	1155	0.10622	703	0.02723	9.85444e-48
TBX21_MA0690.2	49129	0.13479	1560	0.08188	1024	0.02699	6.61863e-51
TBX2_MA0688.1	50888	0.13695	1659	0.08359	1097	0.02643	8.80874e-54
SMAD5_MA1557.1	11994	0.13661	380	0.0887	238	0.02567	1.46994e-24
MYBL1_MA0776.1	5748	0.15763	229	0.09106	123	0.02515	9.36474e-19
FOSL2JUNB_MA1139.1	12177	0.25992	1117	0.15818	689	0.02416	1.58772e-28
FLI1DRGX_MA1949.1	23573	0.17194	1228	0.10882	672	0.02375	4.81574e-36
JDP2_MA0656.1	16508	0.24078	1372	0.1467	840	0.02369	2.14433e-29
HNF4A_MA1494.1	38602	0.10818	853	0.06288	490	0.02114	9.5612e-41
MAFK_MA0496.3	91658	0.18153	4750	0.12115	3591	0.02077	2.14282e-61
TCF21_MA1568.1	28133	0.12151	838	0.0719	478	0.0206	6.19867e-29
TAL1TCF3_MA0091.1	47128	0.10775	1114	0.06438	672	0.01838	1.0759e-38
FOSBJUN_MA1127.1	17673	0.23395	1415	0.14252	865	0.01825	3.03066e-31
NKX2-1_MA1994.1	51382	0.11119	1231	0.07307	788	0.0172	4.95386e-37
TFCP2_MA1968.1	12180	0.13273	397	0.07737	181	0.017	1.38072e-21
BCL6_MA0463.2	39169	0.13205	1194	0.08061	704	0.01485	5.58803e-29
RXRA_MA0512.2	44133	0.10798	988	0.06235	578	0.0136	1.04255e-23
NR2E3_MA0164.1	20641	0.13304	672	0.08167	408	0.01347	1.88333e-19
PITX1_MA0682.2	51868	0.08459	711	0.05049	556	0.01321	1.64647e-23
NKX2-3_MA0672.1	47969	0.12411	1396	0.07975	916	0.01272	2.7089e-28
RARB_MA0858.1	43571	0.11602	1050	0.06997	663	0.0122	1.48344e-20
FOXO1ELF1_MA1953.1	69239	0.11826	1902	0.06967	1057	0.01133	1.39755e-25
FOXJ2ELF1_MA1952.1	63936	0.13153	2185	0.076	1129	0.00677	6.14074e-09
ERFHOXB13_MA1937.1	26434	0.14352	1013	0.08508	550	0.00634	1.10631e-06
EOMES_MA0800.1	47311	0.12543	1353	0.07691	888	0.00555	4.17862e-08
RXRB_MA0855.1	44966	0.10925	1035	0.06429	624	0.00536	0.000135219
MYF6_MA0667.1	34537	0.12387	933	0.07542	593	0.00504	8.54867e-06
FOXO1ELK3_MA1955.1	53251	0.12318	1595	0.0727	848	0.00472	7.24016e-07
RXRG_MA0856.1	42322	0.10684	936	0.06283	571	0.00414	7.41551e-08
TBX20_MA0689.1	53008	0.13384	1695	0.08367	1151	0.0038	2.33447e-06
TBR1_MA0802.1	46988	0.12469	1335	0.07676	863	0.00231	0.000932343
FOSL2JUND_MA1145.1	18622	0.24957	1581	0.16227	1051	0.00218	0.0204157
ZKSCAN1_MA1585.1	35145	0.15597	1459	0.10049	947	0.00183	0.478501
GRHL2_MA1105.2	43118	0.12069	1102	0.0732	659	-0.00092	0.446176
PRDM1_MA0508.3	104464	0.14025	3301	0.08908	2183	-0.00208	0.123556
HNF4G_MA0484.2	59896	0.09599	1056	0.05816	630	-0.00242	0.016067
OVOL1_MA1544.1	4332	0.1743	201	0.10959	125	-0.0039	0.365549
STAT4_MA0518.1	72850	0.13093	2224	0.07989	1307	-0.00556	9.60806e-12
DDIT3CEBPA_MA0019.1	41784	0.11306	1052	0.07838	719	-0.00592	1.47161e-08
ESRRG_MA0643.1	41838	0.09522	686	0.05632	390	-0.00598	4.64912e-08
PAX6_MA0069.1	23073	0.13734	764	0.08613	503	-0.00647	1.25415e-06
STAT5B_MA1625.1	79253	0.12911	2446	0.07982	1489	-0.00907	3.23047e-23
GFI1B_MA0483.1	82857	0.11962	2176	0.07471	1472	-0.00913	1.1335e-15
NKX2-8_MA0673.1	60408	0.1154	1513	0.08801	1181	-0.00961	5.37961e-26
SIX2_MA1119.1	50282	0.12606	1429	0.07803	899	-0.01032	1.3111e-20
OTX2_MA0712.2	60552	0.08294	791	0.05061	629	-0.01079	4.62472e-20
RHOX11_MA0629.1	24100	0.13497	748	0.08614	477	-0.01176	4.90568e-12
RARG_MA0859.1	62455	0.07907	775	0.04767	553	-0.01232	8.83191e-20
STAT3_MA0144.2	89022	0.12702	2626	0.07823	1562	-0.01238	2.28212e-33
TBX19_MA0804.1	20551	0.13236	658	0.08277	420	-0.01245	4.62157e-14
TP63_MA0525.2	23405	0.11936	676	0.07303	398	-0.01846	1.01838e-22
SIX4_MA2001.1	43825	0.13348	1392	0.08442	910	-0.01928	9.40865e-40
ZNF382_MA1594.1	47533	0.12425	1455	0.0768	894	-0.01929	1.11543e-39
FOSL2JUN_MA1131.1	21447	0.21531	1535	0.14003	1022	-0.02045	5.19043e-30
SOX11_MA0869.2	85847	0.11589	2203	0.07173	1353	-0.02294	2.45954e-58
CREB5_MA0840.1	16776	0.22647	1279	0.14316	824	-0.02595	5.66467e-30
VDR_MA0693.3	50415	0.1185	1253	0.07871	942	-0.02604	2.00054e-52
CREB1_MA0018.4	53170	0.15002	2146	0.10153	1549	-0.02647	1.90711e-55
IRF5_MA1420.1	28032	0.12886	883	0.07617	444	-0.0276	3.19059e-53
MSGN1_MA1524.2	64346	0.10576	1468	0.06818	898	-0.0279	2.76069e-55
RUNX2_MA0511.2	27048	0.11377	703	0.06787	369	-0.02794	3.66517e-40
NRL_MA0842.2	43456	0.13603	1471	0.08808	997	-0.02902	1.17018e-58
RORC_MA1151.1	39717	0.11182	985	0.06965	607	-0.03276	6.38613e-59
STAT5A_MA1624.1	66895	0.11733	1747	0.07269	1076	-0.03343	7.21904e-70
HNF4A_MA0114.4	59088	0.093	988	0.05802	615	-0.03371	3.27272e-61
GATA1TAL1_MA0140.2	36338	0.124	1004	0.0793	655	-0.03451	1.17589e-58
RARA_MA0729.1	56237	0.09081	934	0.05828	689	-0.03481	1.20163e-64
GFI1_MA0038.2	54187	0.13173	1762	0.08512	1178	-0.03687	1.0095e-68
CEBPE_MA0837.2	7685	0.14247	307	0.09027	202	-0.0384	3.67452e-36
MAFB_MA0117.2	51383	0.1404	1825	0.09201	1241	-0.03929	1.50531e-71
ETV2DRGX_MA1940.1	24266	0.13811	883	0.08629	514	-0.03932	4.52805e-53
NEUROG2_MA0669.1	34498	0.10561	748	0.06719	513	-0.03976	1.12039e-60
ZNF214_MA1975.1	40880	0.10775	933	0.06784	576	-0.04052	1.77192e-65
NFE2L2_MA0150.2	64998	0.1928	3572	0.13513	2779	-0.0415	8.50635e-79
CEBPB_MA0466.3	6207	0.14602	268	0.09271	173	-0.04197	1.9705e-31
OTX1_MA0711.1	12674	0.12074	323	0.07512	207	-0.04427	1.56441e-44
SOX5_MA0087.2	47795	0.10425	1055	0.06581	705	-0.04456	5.28509e-72
NR2F2_MA1111.1	53394	0.07817	588	0.04774	383	-0.04459	4.62702e-69
NKX2-4_MA2003.1	69454	0.12514	1891	0.09468	1737	-0.04504	1.28341e-77
CRX_MA0467.2	28402	0.11772	673	0.07553	489	-0.04526	2.64253e-54
HNF1A_MA1991.1	56153	0.11993	1453	0.08331	1025	-0.04621	3.12969e-77
NR3C2_MA0727.1	24523	0.13933	796	0.09556	607	-0.0468	9.49248e-60
STAT5ASTAT5B_MA0519.1	71413	0.12617	2070	0.08077	1317	-0.04849	4.38513e-88
SPIC_MA0687.1	66891	0.12112	1861	0.07527	1104	-0.04882	4.92441e-79
ESRRB_MA0141.3	44931	0.09165	703	0.05827	460	-0.0502	4.28411e-79
ATOH7_MA1468.1	36975	0.10479	791	0.06656	540	-0.05021	1.75747e-70
DPRX_MA1480.1	23923	0.11735	615	0.07475	410	-0.05034	1.36315e-61
GSC_MA0648.1	21652	0.12757	606	0.08233	432	-0.0506	1.8319e-57
STAT1_MA0137.3	66500	0.12314	1906	0.07841	1152	-0.05103	1.44835e-89
PITX3_MA0714.1	29931	0.1081	671	0.06825	440	-0.05124	6.06163e-66
GMEB2_MA0862.1	3023	0.21168	212	0.14831	130	-0.05266	4.59409e-25
RARB_MA0857.1	61524	0.08065	802	0.05107	585	-0.053	4.77461e-83
NR3C1_MA0113.3	23000	0.1384	752	0.09586	582	-0.05315	3.49576e-66
YY1_MA0095.3	83239	0.09801	1951	0.05985	1061	-0.05542	1.61142e-87
HMBOX1_MA0895.1	16505	0.11296	448	0.07255	268	-0.05605	1.60304e-61
SOX4_MA0867.2	68168	0.09948	1429	0.06256	869	-0.0561	2.64862e-84
HOXD12ELK1_MA1958.1	29002	0.12443	853	0.07895	546	-0.05871	1.02096e-71
ATF2_MA1632.1	44099	0.13129	1525	0.08533	1028	-0.0592	1.89898e-83
GSC2_MA0891.1	21884	0.12121	543	0.07809	372	-0.06026	9.22389e-73
SMAD3_MA0795.1	14211	0.12511	406	0.08792	276	-0.06045	2.67244e-63
NR1H2RXRA_MA0115.1	41081	0.09472	757	0.05955	488	-0.06056	6.59172e-77
RORB_MA1150.1	41909	0.09714	833	0.06225	513	-0.06092	2.05308e-79
BARHL1_MA0877.3	5059	0.11036	120	0.06936	72	-0.06119	7.43712e-41
SIX1_MA1118.1	40809	0.11946	1121	0.07728	716	-0.06225	9.56435e-83
BCL11B_MA1989.1	67413	0.10007	1348	0.06259	807	-0.06262	1.74751e-87
ZNF140_MA1589.1	75009	0.15726	3053	0.13924	2662	-0.06306	5.5924e-95
SOX10_MA0442.2	74325	0.10276	1629	0.06609	1010	-0.06406	1.90791e-94
DBP_MA0639.1	17120	0.19191	1042	0.13547	743	-0.06819	2.75573e-79
SOX12_MA1561.1	20534	0.11816	584	0.07533	362	-0.06974	1.05508e-77
RUNX3_MA0684.2	58163	0.10057	1218	0.06421	746	-0.07062	1.65969e-97
NKX3-1_MA0124.2	36222	0.11395	917	0.07584	639	-0.07198	2.14846e-90
E2F7_MA0758.1	34235	0.12167	997	0.07784	611	-0.07589	2.07636e-90
CEBPG_MA0838.1	13986	0.13753	528	0.09119	368	-0.08082	6.24323e-71
E2F3_MA0469.3	6600	0.1268	226	0.07905	119	-0.08144	1.01839e-57
FOXO1FLI1_MA1956.1	61711	0.10138	1353	0.06462	786	-0.08251	6.50894e-107
ZNF136_MA1588.1	47475	0.10087	1007	0.06583	687	-0.08443	5.49742e-100
HSF4_MA0771.1	34764	0.12835	1010	0.10198	780	-0.08467	4.24287e-99
RORA_MA0071.1	43604	0.08619	640	0.05539	391	-0.0851	4.83606e-90
LEF1_MA0768.2	57302	0.11487	1390	0.08435	1068	-0.08536	5.833e-103
NKX2-5_MA0063.2	42944	0.12503	1240	0.089	933	-0.08616	1.86684e-96
SOX6_MA0515.1	67909	0.09824	1338	0.0639	873	-0.08644	2.81618e-104
TEF_MA0843.1	17627	0.17774	951	0.13105	718	-0.08715	1.79729e-86
SOX17_MA0078.2	59438	0.09646	1219	0.06583	879	-0.09305	3.18325e-104
GATA5_MA0766.2	28102	0.09683	518	0.06303	328	-0.09445	8.44413e-88
SOX3_MA0514.2	45381	0.09862	952	0.06846	673	-0.09549	2.98483e-106
SOX13_MA1120.1	46760	0.09713	948	0.06615	674	-0.09879	6.48368e-105
GRHL1_MA0647.1	17977	0.09215	321	0.05892	185	-0.09931	1.74268e-80
TBP_MA0108.2	23273	0.11511	645	0.07578	400	-0.09983	2.26808e-93
CEBPD_MA0836.2	42119	0.11015	1041	0.07467	765	-0.10084	2.33284e-104
PITX2_MA1547.2	34611	0.1007	660	0.06765	499	-0.10293	4.51068e-96
LHX1_MA1518.2	13755	0.11297	336	0.07476	219	-0.10339	2.83254e-79
JUND_MA0492.1	42652	0.14412	1703	0.10441	1278	-0.10478	3.72924e-113
NKX2-2_MA1645.1	69950	0.15331	2627	0.13106	2554	-0.10504	1.29055e-120
ETV2HOXB13_MA1943.1	20365	0.11529	594	0.07357	316	-0.10542	4.57248e-90
EVX2_MA0888.1	18619	0.11338	482	0.07757	364	-0.10596	1.14833e-91
STAT6_MA0520.1	58950	0.11232	1437	0.07613	973	-0.10675	3.01826e-115
RORA_MA0072.1	40276	0.10136	883	0.06803	576	-0.107	3.21187e-106
IRF8_MA0652.1	33775	0.11156	823	0.07487	485	-0.10766	1.7899e-102
BCL6B_MA0731.1	48107	0.11029	1132	0.07626	765	-0.10998	1.16089e-107
MGAEVX1_MA1960.1	41184	0.11411	1044	0.07919	761	-0.11042	7.49901e-110
ISL2_MA0914.1	31898	0.10847	753	0.0748	532	-0.11242	2.8489e-103
TEAD1_MA0090.3	67005	0.12734	1830	0.11997	1810	-0.11338	8.48263e-120
MAFNFE2_MA0501.1	60965	0.19236	3365	0.1447	2827	-0.1186	7.65572e-134
BARHL2_MA0635.1	10397	0.10917	251	0.07389	151	-0.1191	1.32928e-85
EVX1_MA0887.1	17235	0.11709	495	0.08147	356	-0.12256	3.78469e-94
JUN_MA0488.1	50245	0.14065	1908	0.10331	1408	-0.12382	2.2168e-117
HSF2_MA0770.1	42178	0.10781	951	0.0823	721	-0.12534	4.17751e-115
GATA4_MA0482.2	42456	0.09876	801	0.06708	538	-0.12594	1.42417e-108
HLF_MA0043.3	37310	0.1515	1610	0.11245	1229	-0.12668	1.00812e-116
HOXC8_MA1505.1	11278	0.11244	299	0.07908	249	-0.128	7.97021e-91
SOX14_MA1562.1	26380	0.10394	591	0.07137	447	-0.128	1.10907e-102
TEAD2_MA1121.1	66376	0.13728	2074	0.13573	2085	-0.12915	8.04049e-133
ZNF680_MA1729.1	83945	0.09417	1582	0.0635	1039	-0.12947	4.72909e-124
MAFGNFE2L1_MA0089.2	62368	0.20361	3718	0.15678	3273	-0.13175	1.45343e-133
MAFF_MA0495.3	63083	0.121	1771	0.08656	1349	-0.13181	1.88841e-121
HSF1_MA0486.2	38174	0.10902	869	0.084	675	-0.13353	2.11659e-117
SOX8_MA0868.2	41594	0.09332	793	0.06424	579	-0.13473	5.01744e-118
FOXO1_MA0480.2	40730	0.07146	510	0.04701	295	-0.13523	1.08048e-112
HOXB8_MA1502.1	17025	0.11408	456	0.08156	369	-0.13546	1.65079e-102
MEF2B_MA0660.1	63605	0.09641	1323	0.06723	963	-0.13628	4.66366e-129
DMBX1_MA0883.1	22215	0.10738	483	0.07534	353	-0.13754	8.61638e-102
GATA2_MA0036.3	34146	0.09245	598	0.0636	411	-0.13997	1.59065e-110
TEAD4_MA0809.2	71712	0.12419	1957	0.11718	1969	-0.14123	5.29696e-132
ATOH1_MA0461.2	32352	0.08655	530	0.05938	387	-0.14139	5.302e-112
GATA3_MA0037.4	36795	0.09021	611	0.0621	432	-0.14244	1.56887e-117
NR4A1_MA1112.2	69137	0.10559	1423	0.07554	1126	-0.14261	1.39159e-124
BACH2_MA1470.1	17517	0.13907	672	0.097	449	-0.14446	1.48446e-103
TCF7L2_MA0523.1	63255	0.10214	1261	0.07645	986	-0.14646	2.82426e-129
IRF4_MA1419.1	30731	0.10176	660	0.06835	386	-0.14648	3.17287e-116
HOXB3_MA0903.1	26032	0.10426	591	0.07359	458	-0.14663	1.80126e-114
MEF2D_MA0773.1	70083	0.0936	1403	0.06562	1017	-0.147	2.02459e-125
SIX3_MA0631.1	30092	0.08188	454	0.05701	338	-0.14726	3.73347e-105
SOX9_MA0077.1	38041	0.08681	648	0.06197	484	-0.14746	1.26224e-115
TCF7_MA0769.2	49737	0.11124	1166	0.09977	907	-0.14755	1.77266e-122
HOXD8_MA0910.2	23160	0.1051	535	0.07547	440	-0.14981	2.86664e-107
HOXA6_MA1497.1	22110	0.10175	497	0.0716	387	-0.1518	1.30167e-107
FOXK1_MA0852.2	38780	0.06941	441	0.04565	255	-0.15219	8.74065e-118
HOXB7_MA1501.1	22149	0.10317	509	0.07301	387	-0.15227	1.67433e-107
ZIM3_MA1709.1	102964	0.08572	1633	0.05954	1075	-0.15282	9.07128e-142
SRF_MA0083.3	20249	0.09032	385	0.0617	241	-0.15406	9.86644e-105
BARX1_MA0875.1	26868	0.10004	555	0.0705	398	-0.15929	9.49865e-112
SOX2_MA0143.4	51405	0.08626	897	0.06216	675	-0.15957	4.5835e-123
DLX1_MA0879.2	21377	0.11182	560	0.07988	419	-0.1601	1.95599e-115
TRPS1_MA1970.1	37399	0.08465	568	0.05877	383	-0.1607	2.97213e-124
CEBPA_MA0102.4	44957	0.09665	938	0.06926	710	-0.16282	3.25393e-124
TCF7L1_MA1421.1	61170	0.10076	1170	0.08659	945	-0.16381	1.04425e-127
FOSL2_MA0478.1	75343	0.22054	5119	0.17939	4890	-0.16388	3.86455e-147
NR4A2_MA0160.2	54052	0.10447	1116	0.07639	877	-0.16405	4.72128e-128
NEUROG1_MA0623.2	22233	0.08412	332	0.05944	252	-0.16467	3.16394e-110
HOXA5_MA0158.2	19740	0.10518	458	0.07629	384	-0.1652	5.73967e-112
TFAP4_MA1570.1	26852	0.08644	477	0.06139	317	-0.16777	8.77125e-110
IRF3_MA1418.1	74077	0.10874	1696	0.08475	1257	-0.16794	1.19986e-134
HOXB6_MA1500.1	34339	0.09678	677	0.06952	530	-0.16802	8.21893e-119
NFATC3_MA0625.2	64005	0.10271	1561	0.081	1028	-0.1687	1.15497e-135
ZNF652_MA1657.1	37681	0.09675	728	0.07257	562	-0.16999	1.44364e-127
NOTO_MA0710.1	22380	0.09807	504	0.06975	352	-0.17053	5.92322e-113
MNX1_MA0707.2	16459	0.09828	360	0.07175	284	-0.1707	3.57292e-103
GSX2_MA0893.2	21930	0.10161	467	0.07401	382	-0.17186	4.43789e-111
HMX1_MA0896.1	27437	0.09675	538	0.06891	376	-0.17363	1.11952e-115
HOXA7_MA1498.2	29048	0.09363	550	0.06746	436	-0.17394	5.5129e-114
LHX8_MA0705.1	20548	0.09527	389	0.06818	294	-0.17611	3.70391e-116
STAT1STAT2_MA0517.1	115411	0.0941	2130	0.06755	1394	-0.17619	3.84162e-147
NFIL3_MA0025.2	45800	0.129	1606	0.09799	1231	-0.17648	5.1147e-137
HOXD3_MA0912.2	20370	0.0978	398	0.07153	327	-0.17698	1.42114e-113
BSX_MA0876.1	29639	0.09326	572	0.0667	410	-0.17822	5.05123e-120
EN1_MA0027.2	19009	0.10502	438	0.07598	324	-0.17973	2.56076e-112
DLX2_MA0885.2	35927	0.09892	772	0.07356	598	-0.18163	5.59411e-128
ZNF24_MA1124.1	64968	0.10185	1384	0.07614	1090	-0.18249	1.82255e-137
PDX1_MA0132.2	20049	0.09649	385	0.06909	288	-0.18275	2.58354e-110
HOXB2_MA0902.2	20049	0.09649	385	0.06909	288	-0.18275	2.58354e-110
VAX2_MA0723.2	20049	0.09649	385	0.06909	288	-0.18275	2.58354e-110
HOXC13_MA0907.1	24508	0.09225	454	0.06608	326	-0.18378	3.75126e-122
BHLHA15_MA0607.2	21592	0.07696	289	0.05471	204	-0.18546	3.53845e-111
IRF9_MA0653.1	42848	0.09211	797	0.06649	492	-0.18666	1.75242e-124
GBX1_MA0889.1	19519	0.10054	450	0.07275	327	-0.18721	9.80604e-113
CEBPG_MA1636.1	52734	0.10366	1280	0.07807	1035	-0.18721	5.27382e-133
HOXA4_MA1496.1	22855	0.10188	552	0.07746	431	-0.18803	4.48602e-117
GBX2_MA0890.1	23720	0.09601	510	0.06903	346	-0.18974	3.35693e-120
IRF2_MA0051.1	56737	0.09864	1173	0.07538	789	-0.19035	1.76112e-135
POU6F1_MA1549.1	37693	0.10286	858	0.07657	640	-0.19213	2.67739e-127
PAX4_MA0068.2	3991	0.08893	67	0.06407	54	-0.1931	7.56475e-85
GATA6_MA1104.2	39521	0.07977	540	0.05712	364	-0.19521	9.18912e-132
NKX3-2_MA0122.3	39848	0.09029	726	0.06654	554	-0.19604	6.25171e-132
MEOX1_MA0661.1	21030	0.09467	428	0.06985	337	-0.19652	1.27117e-109
HOXA1_MA1495.1	9620	0.08778	144	0.06428	134	-0.19701	2.30077e-96
HOXB5_MA0904.2	9620	0.08778	144	0.06428	134	-0.19701	2.30077e-96
DLX5_MA1476.2	36920	0.09519	743	0.07155	580	-0.19746	2.00175e-137
ATF4_MA0833.2	48321	0.10683	1184	0.08308	981	-0.19786	1.11921e-132
ESX1_MA0644.2	20089	0.09582	397	0.07003	305	-0.20168	1.90851e-118
DRGX_MA1481.1	20089	0.09582	397	0.07003	305	-0.20171	1.88049e-118
ISL1_MA1608.1	28970	0.1008	571	0.10277	595	-0.20225	3.79022e-126
GSX1_MA0892.1	28717	0.0881	525	0.06455	382	-0.20251	2.59594e-121
NR1I3_MA1534.1	34619	0.09307	636	0.06986	517	-0.20299	4.15613e-124
EMX2_MA0886.1	16314	0.08913	292	0.06555	234	-0.20492	6.54342e-111
NFATC4_MA1525.2	65005	0.09582	1413	0.07633	999	-0.20577	4.67227e-136
SOX15_MA1152.1	62321	0.07821	942	0.05858	717	-0.2095	7.40235e-137
HOXA2_MA0900.2	12875	0.085	182	0.06298	168	-0.21102	2.21836e-108
DMRT1_MA1603.1	39353	0.07787	557	0.05811	462	-0.21283	1.26481e-130
NR2E1_MA0676.1	56673	0.08184	869	0.06102	663	-0.21357	8.77149e-140
HOXC4_MA1504.1	30231	0.097	672	0.07464	531	-0.21398	1.47024e-124
HOXD4_MA1507.1	30231	0.097	672	0.07464	531	-0.21398	1.47024e-124
POU6F2_MA0793.1	35830	0.0914	692	0.06862	528	-0.21486	2.83534e-133
MSX3_MA0709.1	25925	0.09396	525	0.06968	376	-0.21513	2.28074e-122
BACH2_MA1101.2	41457	0.25144	3315	0.21202	3231	-0.21569	3.06918e-146
DLX3_MA0880.1	26245	0.09427	558	0.0699	411	-0.21643	2.02258e-124
DLX4_MA0881.1	26245	0.09427	558	0.0699	411	-0.21643	2.02258e-124
TEAD3_MA0808.1	45140	0.12773	1211	0.14419	1490	-0.21736	6.15655e-140
NFAT5_MA0606.2	119269	0.08531	1958	0.06349	1381	-0.21784	2.33274e-153
LBX2_MA0699.1	23747	0.09153	473	0.0677	334	-0.21785	1.72486e-123
TLX2_MA1577.1	20834	0.09246	397	0.06852	297	-0.21835	5.422e-122
MEF2A_MA0052.4	121785	0.08058	2015	0.05949	1516	-0.21885	7.01638e-158
GATA1_MA0035.4	31482	0.0905	566	0.06798	421	-0.21906	7.73928e-130
MEF2C_MA0497.1	117752	0.08519	2155	0.06379	1589	-0.21981	4.63937e-155
MIXL1_MA0662.1	22665	0.0901	445	0.06681	323	-0.22221	5.15177e-121
VENTX_MA0724.1	17840	0.08506	297	0.063	215	-0.22397	2.1618e-122
EMX1_MA0612.2	9645	0.08134	124	0.06046	109	-0.22426	2.41596e-104
HOXC11_MA0651.2	12409	0.08883	213	0.06534	152	-0.2253	1.42932e-114
DLX6_MA0882.1	27533	0.08955	511	0.06731	402	-0.22554	8.87367e-130
JUN_MA0489.2	58432	0.26131	4940	0.22219	4843	-0.22675	5.32323e-159
SOX21_MA0866.1	47919	0.07776	698	0.0583	525	-0.22698	1.40254e-136
JUNJUNB_MA1132.1	47561	0.28063	4470	0.23659	4264	-0.22769	1.34739e-151
BHLHE22_MA0818.2	18275	0.07244	210	0.05399	160	-0.22809	3.14336e-111
POU5F1SOX2_MA0142.1	79138	0.08408	1313	0.06276	970	-0.2281	3.31625e-151
HESX1_MA0894.1	23205	0.09238	489	0.06853	338	-0.22979	2.31868e-123
NFATC1_MA0624.2	101523	0.09879	2172	0.09089	1987	-0.23001	7.01462e-159
ALX4_MA0853.1	17217	0.08011	292	0.05879	198	-0.2302	4.74817e-114
FOXD1_MA0031.1	33963	0.05237	253	0.03718	142	-0.23234	1.61336e-127
FOXI1_MA0042.2	34084	0.05226	253	0.03709	139	-0.23245	1.27751e-129
FOXL1_MA0033.2	34084	0.05226	253	0.03709	139	-0.23245	1.27751e-129
FOXO4_MA0848.1	34084	0.05226	253	0.03709	139	-0.23245	1.27751e-129
FOXO6_MA0849.1	34084	0.05226	253	0.03709	139	-0.23245	1.27751e-129
STAT2_MA1623.1	165852	0.07849	2270	0.05826	1655	-0.23253	3.25059e-168
NOBOX_MA0125.1	32272	0.09152	666	0.06885	475	-0.23263	2.39789e-136
BNC2_MA1928.1	55547	0.26925	4880	0.23001	4810	-0.23373	1.11947e-154
MECOM_MA0029.1	47146	0.07732	643	0.05725	466	-0.23387	3.74815e-136
PBX1_MA0070.1	34616	0.09946	767	0.0783	581	-0.23415	3.47775e-135
SOX18_MA1563.2	37431	0.07634	536	0.05848	417	-0.23728	2.71769e-132
FOXA3_MA1683.1	38560	0.05271	284	0.0376	159	-0.23729	6.37075e-128
NKX6-3_MA1530.1	34621	0.08074	539	0.0622	425	-0.23798	2.65892e-134
NFE2_MA0841.1	42168	0.24616	3297	0.21163	3248	-0.23821	1.27577e-152
EN2_MA0642.2	20856	0.08695	388	0.06424	260	-0.2387	5.30027e-118
SOX1_MA0870.1	39402	0.08422	670	0.06908	579	-0.23889	4.76564e-132
RAX2_MA0717.1	23878	0.08711	436	0.0658	316	-0.24062	6.3362e-137
FOXO3_MA0157.3	37004	0.05217	273	0.0374	151	-0.24196	1.49987e-127
HOXB4_MA1499.1	23369	0.08946	476	0.07116	382	-0.2432	8.603e-120
FOSL1JUN_MA1128.1	55221	0.28746	5329	0.24667	5180	-0.24395	1.86428e-163
IRF1_MA0050.3	123780	0.08462	1977	0.06827	1545	-0.24438	1.8243e-162
ATF3_MA1988.1	57809	0.26281	4946	0.22608	4867	-0.2453	3.02585e-166
FOSJUND_MA1141.1	55059	0.28999	5365	0.24933	5210	-0.24563	1.58059e-159
FOSL2JUN_MA1130.1	50827	0.29156	5004	0.25148	4873	-0.2475	1.44001e-157
FOXK2_MA1103.2	37390	0.05247	276	0.03801	160	-0.24787	2.50612e-127
MSX1_MA0666.2	30329	0.08471	530	0.06455	386	-0.24891	1.66546e-138
MSX2_MA0708.2	30329	0.08471	530	0.06455	386	-0.24891	1.66546e-138
FOSL1JUNB_MA1137.1	49948	0.29007	4860	0.25062	4741	-0.24996	9.57087e-161
HOXC12_MA0906.1	16485	0.07554	220	0.05649	156	-0.2505	2.0996e-116
FOSJUN_MA0099.3	50445	0.2858	4836	0.24711	4748	-0.25199	1.09957e-164
OLIG3_MA0827.1	28017	0.07055	348	0.05427	264	-0.25319	2.18505e-132
POU5F1_MA1115.1	84030	0.08671	1551	0.06759	1169	-0.25326	6.32565e-156
BATF_MA1634.1	58416	0.25712	4872	0.22239	4822	-0.2537	5.76212e-169
ALX1_MA0854.1	19465	0.07662	299	0.05805	228	-0.25408	2.45424e-124
ALX3_MA0634.1	30459	0.08027	457	0.06187	367	-0.25415	8.13803e-134
FOXG1_MA0613.1	27077	0.04709	163	0.03432	92	-0.25421	9.75214e-124
SHOX_MA0630.1	18535	0.08005	297	0.06051	205	-0.25452	6.80947e-122
ISX_MA0654.1	18535	0.08005	297	0.06051	205	-0.25452	6.80947e-122
SHOX2_MA0720.1	18535	0.08005	297	0.06051	205	-0.25452	6.80947e-122
OLIG1_MA0826.1	23196	0.06797	247	0.05264	195	-0.25693	7.32386e-126
HOXA11_MA0911.1	15171	0.08254	228	0.06308	173	-0.2577	2.86705e-121
BATFJUN_MA0462.2	60093	0.25496	4959	0.22116	4924	-0.25803	4.76892e-164
MEOX2_MA0706.1	26810	0.07973	436	0.06198	363	-0.25908	4.26914e-128
FOSJUNB_MA1134.1	47862	0.29251	4693	0.25552	4658	-0.26034	1.72747e-157
FOSL1_MA0477.2	53042	0.28179	4961	0.24586	4947	-0.26079	1.22928e-164
LHX6_MA0658.1	16464	0.07471	229	0.05836	185	-0.26255	1.07762e-121
MEIS1_MA1639.1	43960	0.09469	939	0.07443	729	-0.26325	8.38879e-144
FOXP1_MA0481.3	40644	0.04945	271	0.03638	161	-0.26367	3.43065e-133
FOSL1JUND_MA1142.1	53099	0.27726	4916	0.24175	4859	-0.26463	2.51425e-159
NKX6-2_MA0675.1	41369	0.07411	584	0.0576	419	-0.26488	1.06161e-143
LHX2_MA0700.2	35093	0.0806	569	0.0625	423	-0.26504	2.43691e-138
RAX_MA0718.1	26236	0.08242	458	0.06321	325	-0.26512	4.99463e-132
BATF3_MA0835.2	64945	0.24486	5099	0.21332	5098	-0.26517	9.80401e-166
BACH1_MA1633.2	55044	0.26771	4882	0.23256	4797	-0.26559	3.7011e-160
FOSL2JUND_MA1144.1	49986	0.28383	4747	0.24836	4737	-0.26573	9.13792e-164
NFATC2_MA0152.2	94404	0.10583	2177	0.11367	2407	-0.26599	6.94625e-164
DUX_MA0611.2	33415	0.10044	753	0.08992	734	-0.2664	2.86261e-143
FOS_MA0476.1	60237	0.26676	5223	0.23393	5263	-0.26968	4.00933e-165
DMRTA2_MA1478.1	35231	0.07678	522	0.0626	446	-0.27059	5.14105e-144
JUND_MA0491.2	52317	0.27691	4818	0.24344	4812	-0.27147	3.28282e-163
FOSBJUNB_MA1135.1	49620	0.28405	4706	0.24984	4726	-0.27224	4.89804e-161
JUNB_MA0490.2	55352	0.26724	4865	0.23472	4868	-0.27299	7.71076e-161
ARX_MA0874.1	18295	0.07273	260	0.05648	193	-0.27331	1.2905e-122
BHLHE23_MA0817.1	24425	0.06741	260	0.0531	208	-0.27342	9.72358e-133
ZBTB32_MA1580.1	40401	0.10569	854	0.11592	766	-0.27396	4.95737e-143
DMRT3_MA0610.1	35101	0.07254	460	0.05805	371	-0.27482	3.6326e-138
VSX2_MA0726.1	23121	0.07413	317	0.05755	257	-0.27513	5.63994e-130
OLIG2_MA0678.1	24797	0.06536	247	0.05154	196	-0.27743	1.02738e-128
LHX9_MA0701.2	21222	0.073	316	0.05658	232	-0.27839	2.19417e-127
HMX2_MA0897.1	34213	0.07746	491	0.06165	367	-0.27962	1.33255e-138
HOXD10_MA1506.1	19494	0.07998	296	0.06397	253	-0.28003	3.89091e-128
HMX3_MA0898.1	34461	0.07535	462	0.0583	351	-0.28038	1.80858e-140
FOSL2JUNB_MA1138.1	50723	0.28023	4727	0.24801	4788	-0.28056	4.58488e-161
LBX1_MA0618.1	32064	0.06915	399	0.05487	308	-0.28344	2.58397e-134
CDX1_MA0878.3	47507	0.06544	489	0.05145	383	-0.28656	9.05745e-144
PRRX2_MA0075.3	22504	0.0684	268	0.05408	222	-0.28757	2.21938e-132
HOXD12_MA0873.1	14091	0.08069	227	0.06278	166	-0.28789	1.07823e-120
UNCX_MA0721.1	31338	0.07141	441	0.05602	318	-0.28825	1.80838e-134
FOXE1_MA1487.2	89417	0.04269	391	0.03266	275	-0.29037	1.39763e-153
IRF7_MA0772.1	67822	0.07538	921	0.05859	633	-0.29048	2.33458e-158
DMRTA1_MA1707.1	41739	0.07017	539	0.05911	488	-0.29217	4.69222e-142
FOXF1_MA1606.1	47088	0.04676	287	0.03554	173	-0.29241	9.55425e-145
PRRX1_MA0716.1	28080	0.07079	403	0.05566	284	-0.2928	5.97487e-135
MEIS2_MA1640.1	44989	0.0753	660	0.06085	530	-0.29428	1.54461e-149
DMRTC2_MA1479.1	43545	0.07092	574	0.05855	477	-0.29438	7.45583e-148
ZNF384_MA1125.1	144633	0.0574	1046	0.04382	748	-0.29583	1.02802e-172
VSX1_MA0725.1	35980	0.06861	461	0.0546	370	-0.29788	1.55794e-146
ONECUT2_MA0756.2	9054	0.06444	91	0.05091	65	-0.2986	4.23231e-111
FOXN3_MA1489.1	10743	0.03948	46	0.02991	29	-0.29998	6.39873e-108
JDP2_MA0655.1	47452	0.25596	3967	0.22941	4049	-0.30308	1.91378e-163
HOXD11_MA0908.1	18141	0.07204	238	0.05827	182	-0.30332	2.79325e-128
DUXA_MA0884.2	21362	0.07585	324	0.06204	291	-0.3034	4.50887e-136
FOXH1_MA0479.1	50571	0.08064	756	0.07867	849	-0.30383	1.78665e-152
HOXC9_MA0485.2	19161	0.07594	279	0.06414	232	-0.30463	1.91919e-126
HOXC10_MA0905.1	25296	0.07444	355	0.06113	303	-0.30539	2.06372e-138
CDX4_MA1473.1	48407	0.06332	479	0.05106	383	-0.30626	1.88957e-146
FOXF2_MA0030.1	38749	0.04743	248	0.03656	135	-0.30754	1.28081e-138
VAX1_MA0722.1	19215	0.06583	209	0.05293	175	-0.30888	3.77556e-133
HOXB9_MA1503.1	18811	0.07701	284	0.0634	241	-0.30952	3.02432e-130
FOXA1_MA0148.4	50049	0.04654	303	0.03704	203	-0.31248	4.53255e-145
POU5F1B_MA0792.1	73940	0.07908	1216	0.06476	940	-0.31349	3.83661e-167
FOXA2_MA0047.3	48715	0.04376	260	0.03436	155	-0.31372	5.09517e-143
ZNF410_MA0752.1	36475	0.09653	706	0.11653	839	-0.31467	1.22449e-153
FOXP3_MA0850.1	72370	0.0456	419	0.03618	264	-0.31877	4.23255e-157
POU2F1SOX2_MA1962.1	66640	0.07053	881	0.05861	685	-0.32215	2.80492e-159
FOXP2_MA0593.1	64476	0.04754	401	0.03769	269	-0.32225	1.35542e-155
HOXA10_MA0899.1	52899	0.06052	481	0.04964	398	-0.32285	1.09251e-150
POU1F1_MA0784.2	65488	0.07694	1032	0.0631	795	-0.32294	1.18964e-161
HOXD9_MA0913.2	51156	0.06162	484	0.0507	405	-0.32353	1.33397e-151
POU2F3_MA0627.2	88884	0.07377	1294	0.06071	986	-0.32446	2.87874e-163
POU2F1_MA0785.1	71688	0.07754	1151	0.06373	886	-0.32506	2.65521e-159
PBX2_MA1113.2	48000	0.07035	640	0.05879	524	-0.32769	1.82946e-155
POU3F4_MA0789.1	71849	0.07466	1092	0.06145	817	-0.32785	1.50094e-160
POU2F2_MA0507.2	72338	0.07617	1150	0.06286	871	-0.32909	1.79243e-158
ZNF8_MA1718.1	47888	0.0595	455	0.05071	364	-0.33091	5.77785e-158
SATB1_MA1963.1	36935	0.06265	414	0.05167	305	-0.33476	8.21858e-143
MIX-A_MA0621.1	29387	0.05832	298	0.04796	233	-0.33525	5.45893e-139
FOXD2_MA0847.3	69192	0.04539	383	0.03702	266	-0.33603	7.57262e-149
POU6F1_MA0628.1	13869	0.0585	136	0.04865	119	-0.3369	1.03287e-125
POU3F2_MA0787.1	77903	0.07456	1185	0.062	927	-0.33712	8.54063e-168
POU4F2_MA0683.1	59471	0.06623	729	0.05632	596	-0.34621	2.95604e-153
CDX2_MA0465.2	63904	0.05525	553	0.04553	408	-0.34741	3.65939e-159
POU3F1_MA0786.1	82448	0.07098	1166	0.05994	912	-0.35245	4.43616e-172
POU4F3_MA0791.1	57027	0.06695	714	0.06101	592	-0.35294	7.72327e-160
FOXL2_MA1607.1	57112	0.04541	334	0.03875	254	-0.35562	2.05783e-153
NKX6-1_MA0674.1	25636	0.05784	266	0.0491	213	-0.35637	4.51125e-135
LHX5_MA1519.1	25636	0.05784	266	0.0491	213	-0.35637	4.51125e-135
BARX2_MA1471.1	42347	0.05661	386	0.04884	322	-0.35639	1.30909e-155
HOXA13_MA0650.3	57753	0.05586	506	0.04679	384	-0.35649	1.17725e-153
ARGFX_MA1463.1	25158	0.05576	240	0.0469	198	-0.35742	1.30813e-142
POU4F1_MA0790.1	63118	0.06244	725	0.05676	595	-0.36222	1.12699e-154
HNF1B_MA0153.2	27981	0.05861	283	0.05004	251	-0.36447	1.93203e-143
DUX4_MA0468.1	47481	0.09036	918	0.13063	1151	-0.37631	3.25916e-164
HNF1A_MA0046.2	32773	0.05195	266	0.04522	240	-0.38142	4.49191e-142
ARID3A_MA0151.1	388637	0.05482	3376	0.04832	2841	-0.38208	1.18187e-200
CUX2_MA0755.1	11674	0.0465	83	0.03988	47	-0.3823	8.68299e-122
HOXD13_MA0909.3	61146	0.05	443	0.04267	323	-0.38243	7.91537e-163
POU3F3_MA0788.1	83093	0.06468	1014	0.05634	809	-0.38293	4.15989e-167
SRY_MA0084.1	56021	0.04686	369	0.0404	280	-0.38352	6.42475e-159
LHX4_MA0704.1	26001	0.05118	230	0.04415	176	-0.38594	2.13035e-145
FOXJ2_MA0614.1	41071	0.0369	166	0.03137	92	-0.38624	3.03378e-153
PHOX2A_MA0713.1	48291	0.05463	436	0.04755	364	-0.38818	6.59028e-158
FOXJ3_MA0851.1	59253	0.03902	262	0.03365	151	-0.39768	1.01534e-158
LMX1A_MA0702.2	25995	0.0503	209	0.04389	163	-0.39879	2.47105e-143
LIN54_MA0619.1	72480	0.06244	793	0.05992	701	-0.42315	2.3101e-173
ZNF211_MA1974.1	44809	0.05201	336	0.05249	316	-0.42318	3.4591e-155
FOXD3_MA0041.2	96553	0.03742	377	0.03408	282	-0.43062	8.25847e-175
ARID5A_MA0602.1	45312	0.04518	293	0.04137	225	-0.43154	5.04936e-158
PROP1_MA0715.1	44686	0.04789	304	0.04375	276	-0.43293	9.85914e-159
FOXQ1_MA0040.1	54030	0.03789	214	0.03696	195	-0.43735	1.02599e-154
ZNF354A_MA1978.1	99772	0.04604	620	0.043	536	-0.43929	1.50634e-173
LMX1B_MA0703.2	40202	0.04564	282	0.04158	217	-0.44103	1.54093e-154
LHX3_MA0135.1	58573	0.04595	383	0.04227	331	-0.44118	2.28528e-165
HOXB13_MA0901.2	84003	0.04371	507	0.04155	426	-0.44885	2.0773e-172
ARID3B_MA0601.1	58819	0.04234	326	0.03927	270	-0.45496	5.46748e-169
PAX3_MA0780.1	19719	0.04589	136	0.0493	110	-0.46507	1.9906e-147
FOXC2_MA0846.1	89056	0.03287	282	0.03161	208	-0.46666	1.82074e-170
FOXB1_MA0845.1	72615	0.03345	249	0.03231	195	-0.46761	6.76693e-168
ONECUT1_MA0679.2	64758	0.04023	341	0.03986	255	-0.47833	1.1272e-180
PAX7_MA0680.2	46069	0.04406	277	0.04545	250	-0.48028	5.68234e-165
CUX1_MA0754.2	16064	0.04269	94	0.0415	72	-0.48147	8.27474e-143
FOXC1_MA0032.2	77505	0.0326	256	0.0324	199	-0.4821	4.48169e-173
ONECUT3_MA0757.1	62317	0.03635	276	0.03724	203	-0.51623	4.69909e-173
PHOX2B_MA0681.2	90371	0.03899	469	0.04187	450	-0.52285	5.68653e-184

## Sheet: Supplementary Table 4
Supplementary Table 4. Differential TF motif and binding site analysis in glia. Filter: p value < 0.05 and log2fc cutoff: -0.2 to 0.2
TF (glia)	name	motif_id	cluster	total_tfbs	GT_all_mean_score	GT_all_bound	GC_all_mean_score	GC_all_bound	GTvsGC_log2fc	GT_all_GC_all_pvalue
OTX2_MA0712.2	OTX2	MA0712.2	C_OTX2	78589	0.02416	582	0.0836	1393	-0.16898	3.05422e-173
ZNF135_MA1587.1	ZNF135	MA1587.1	C_ZNF460	222610	0.03463	4506	0.10265	9261	-0.16431	8.85179e-198
MGA_MA0801.1	MGA	MA0801.1	C_TBX1	60086	0.03241	870	0.09635	2037	-0.1134	1.19536e-142
ZNF610_MA1713.1	ZNF610	MA1713.1	C_ZNF610	91055	0.19997	20458	0.37437	35414	0.20154	7.83234e-180
ETV4_MA0764.3	ETV4	MA0764.3	C_ETS1	16581	0.18836	3545	0.34067	5159	0.20375	6.19046e-141
ETV5_MA0765.3	ETV5	MA0765.3	C_ETS1	14881	0.18642	3144	0.33668	4562	0.20662	4.39377e-143
ELK3_MA0759.2	ELK3	MA0759.2	C_ETS1	16190	0.20229	3748	0.36526	5487	0.20706	6.37895e-146
TCFL5_MA0632.2	TCFL5	MA0632.2	C_TCFL5	21113	0.21619	5142	0.39071	8148	0.20989	1.68295e-148
ZBTB14_MA1650.1	ZBTB14	MA1650.1	C_ZBTB14	47155	0.20672	10929	0.3809	18610	0.2193	2.81169e-163
KLF15_MA1513.1	KLF15	MA1513.1	C_PATZ1	108920	0.229	28107	0.42064	45429	0.22012	1.24709e-189
Nrf1_MA0506.2	Nrf1	MA0506.2	C_Nrf1	44056	0.21126	10632	0.38339	16954	0.22513	6.62239e-173

## Sheet: Supplementary Table 5
Supplementary Table 5. Differential TF motif and binding site analysis in neuron. Filter: p value < 0.05 and log2fc cutoff: -0.5 to 0.2
TF (neuron)	name	motif_id	cluster	total_tfbs	NT_all_mean_score	NT_all_bound	NC_all_mean_score	NC_all_bound	NTvsNC_log2fc	NT_all_NC_all_pvalue
ZBTB14_MA1650.1	ZBTB14	MA1650.1	C_ZBTB14	150403	0.06897	15615	0.21251	48571	-0.6128	3.28268e-238
Arid3b_MA0601.1	Arid3b	MA0601.1	C_Arid3b	58819	0.03905	965	0.07672	1830	-0.59155	2.8429e-165
BACH1_MA1633.2	BACH1	MA1633.2	C_FOSL1::JUN	55044	0.09408	8100	0.14601	12293	-0.57219	3.9198e-179
BATF_MA1634.1	BATF	MA1634.1	C_FOSL1::JUN	58416	0.08964	8194	0.14102	12544	-0.56223	8.0262e-169
BATF3_MA0835.2	BATF3	MA0835.2	C_FOSL1::JUN	64945	0.08687	8701	0.13725	13264	-0.56155	5.2041e-171
BATFJUN_MA0462.2	BATF::JUN	MA0462.2	C_FOSL1::JUN	60093	0.08926	8375	0.14043	12798	-0.54342	5.8929e-173
DBP_MA0639.1	DBP	MA0639.1	C_NFIL3	17120	0.0767	1759	0.1234	2692	-0.53697	1.0606e-151
FOS_MA0476.1	FOS	MA0476.1	C_FOSL1::JUN	60237	0.09329	8899	0.14481	13580	-0.51729	4.3565e-173
FOSBJUNB_MA1135.1	FOSB::JUNB	MA1135.1	C_FOSL1::JUN	49620	0.09847	7872	0.15103	11929	-0.51649	4.02e-175
FOSJUN_MA0099.3	FOS::JUN	MA0099.3	C_FOSL1::JUN	50445	0.09799	7957	0.15166	12113	-0.50916	8.6529e-171
FOSJUNB_MA1134.1	FOS::JUNB	MA1134.1	C_FOSL1::JUN	47862	0.10028	7808	0.15368	11889	-0.50004	4.9404e-169
FOSJUND_MA1141.1	FOS::JUND	MA1141.1	C_FOSL1::JUN	55059	0.09864	8748	0.15334	13419	0.20006	7.2988e-179
FOSL1_MA0477.2	FOSL1	MA0477.2	C_FOSL1::JUN	53042	0.09716	8291	0.14978	12606	0.20009	7.3894e-168
FOSL1JUN_MA1128.1	FOSL1::JUN	MA1128.1	C_FOSL1::JUN	55221	0.09798	8693	0.15265	13322	0.20195	6.776e-171
FOSL1JUNB_MA1137.1	FOSL1::JUNB	MA1137.1	C_FOSL1::JUN	49948	0.0987	7951	0.15287	12178	0.20229	2.3023e-169
FOSL1JUND_MA1142.1	FOSL1::JUND	MA1142.1	C_FOSL1::JUN	53099	0.09654	8136	0.14943	12376	0.2023	1.9396e-177
FOSL2JUN_MA1130.1	FOSL2::JUN	MA1130.1	C_FOSL1::JUN	50827	0.09917	8162	0.15375	12423	0.20576	4.2294e-172
FOSL2JUNB_MA1138.1	FOSL2::JUNB	MA1138.1	C_FOSL1::JUN	50723	0.09802	7983	0.15026	12069	0.21172	1.9044e-178
FOSL2JUND_MA1144.1	FOSL2::JUND	MA1144.1	C_FOSL1::JUN	49986	0.09798	7895	0.15089	11998	0.2163	9.4507e-169
Foxn1_MA1684.1	Foxn1	MA1684.1	C_Foxn1	31268	0.06543	2833	0.19081	9078	0.21633	1.76476e-198
HINFP_MA0131.2	HINFP	MA0131.2	C_HINFP	68354	0.06491	6456	0.19754	20085	0.21822	1.21724e-221
JDP2_MA0655.1	JDP2	MA0655.1	C_FOSL1::JUN	47452	0.09337	6897	0.14278	10328	0.21833	2.6374e-173
JUNB_MA0490.2	JUNB	MA0490.2	C_FOSL1::JUN	55352	0.09414	8210	0.14543	12492	0.21892	1.3404e-168
JUND_MA0491.2	JUND	MA0491.2	C_FOSL1::JUN	52317	0.09673	8066	0.14874	12250	0.21982	5.192e-170
JUNJUNB_MA1132.1	JUN::JUNB	MA1132.1	C_FOSL1::JUN	47561	0.09606	7268	0.15073	11128	0.21997	8.5915e-166
KLF15_MA1513.1	KLF15	MA1513.1	C_PATZ1	267382	0.07031	28198	0.20731	81687	0.2217	1.06627e-241
LIN54_MA0619.1	LIN54	MA0619.1	C_LIN54	72480	0.04802	2176	0.08705	3784	0.22371	3.11e-175
Nrf1_MA0506.2	Nrf1	MA0506.2	C_Nrf1	123868	0.07524	14078	0.22146	41271	0.22442	1.6085e-226
PHOX2A_MA0713.1	PHOX2A	MA0713.1	C_PHOX2A	48291	0.04149	1084	0.07962	1844	0.22502	4.6061e-165
PHOX2B_MA0681.2	PHOX2B	MA0681.2	C_PHOX2A	90371	0.04068	1501	0.07774	2677	0.22642	1.21e-185
PROP1_MA0715.1	PROP1	MA0715.1	C_PHOX2A	44686	0.04009	869	0.07766	1469	0.22742	4.1447e-172
TCFL5_MA0632.2	TCFL5	MA0632.2	C_TCFL5	43003	0.09132	6112	0.25225	16073	0.2288	6.68179e-203
TEF_MA0843.1	TEF	MA0843.1	C_NFIL3	17627	0.07446	1646	0.1196	2551	0.22941	1.8619e-149
TFDP1_MA1122.1	TFDP1	MA1122.1	C_E2F6	99947	0.07906	11924	0.22215	33531	0.23099	1.1151e-221
ZBTB33_MA0527.1	ZBTB33	MA0527.1	C_ZBTB33	35286	0.08617	4639	0.24456	13036	0.23176	8.73952e-202
ZFP57_MA1583.1	ZFP57	MA1583.1	C_ZFP57	35466	0.07029	3838	0.20666	11155	0.23551	1.36628e-202
ZNF610_MA1713.1	ZNF610	MA1713.1	C_ZNF610	250167	0.06869	25962	0.21045	80207	0.2369	1.40409e-245
ZNF93_MA1721.1	ZNF93	MA1721.1	C_ZNF93	196955	0.06188	17976	0.1869	55368	0.24738	2.41197e-234

## Sheet: Supplementary Table 6
Supplementary Table 6. Unique chromosomal site extraction and annotation in glia.
Transcription Factors (Glia)	Motif	Total TFBS	Total bound sites (heroin users)	Total Bound Sites (Non-Users)	Log2 score change	p-value	No. of unique sites (Heroin users)	Number of Promoters (Heroin Users)	Number of Enhancers (Heroin Users)	No. of unique sites (Non-Users)	Number of Promoters (Non-Users)	Number of Enhancers (Non-Users)
OTX2	MA0712.2	78589	582	1393	-0.16898	3.05422e-173	6	0	0	798	49 (6.14%)	1 (.12%)
ZNF135	MA1587.1	222610	4506	9261	-0.16431	8.85179e-198	8	1	0	4725	471 (9.96%)	16 (0.33%)
MGA	MA0801.1	60086	870	2037	-0.1134	1.19536e-142	3	0	0	1163	91 (7.82%)	5 (0.42%)
ZNF610	MA1713.1	91055	20458	35414	0.20154	7.83234e-180	4	0	0	14960	6658 (44.5%)	277 (1.85%)
ETV4	MA0764.3	16581	3545	5159	0.20375	6.19046e-141	1	8	0	1612	227 (14.08%)	12 (0.74%)
ETV5	MA0765.3	14881	3144	4562	0.20662	4.39377e-143	1	8	0	1415	193 (13.63%)	8 (0.56%)
ELK3	MA0759.2	16190	3748	5487	0.20706	6.37895e-146	2	8	0	1735	230 (13.25%)	12 (0.69%)
ZBTB14	MA1650.1	47155	10929	18610	0.2193	2.81169e-163	2	0	0	7668	900 (11.73%)	36 (0.46%)
KLF15	MA1513.1	108920	28107	45429	0.22012	1.24709e-189	9	1	0	17301	2076 (11.99%)	82 (0.47%)
Nrf1	MA0506.2	44056	10632	16954	0.22513	6.62239e-173	3	0	0	6306	747 (11.84%)	36 (0.57%)

## Sheet: Supplementary Table 7
Supplementary Table 7. Unique chromosomal site extraction and annotation in neuron.
Transcription Factors (Neuron)	Motif	Total TFBS	Total bound sites (Heroin users)	Total Bound Sites (Non-users)	Log2 score change	p-value	No. of unique sites (heroin users)	Number of Promoters (Heroin Users)	Number of Enhancers (Heroin Users)	No. of unique sites (Non-users)	Number of Promoters (Non-users)	Number of Enhancers (Non-users)
KLF15	MA1513.1	55352	28198	81687	-0.54342	1.06627e-241	67	3 (44.77%)	0	53434	6413 (12%)	319 (0.005%)
ZNF93	MA1721.1	196955	17976	55368	-0.51649	2.41197e-234	53	5 (9.43%)	0	37372	4228 (11.31%)	162 (0.004%)
Nrf1	MA0506.2	52317	14078	41271	-0.57219	1.6085e-226	38	2 (5.26%)	0	27161	3362 (12.3%)	143 (0.52%)
HINFP	MA0131.2	50723	6456	20085	-0.56223	1.21724e-221	19	1 (5.26%)	0	13625	1557 (11.42%)	73 (0.0005%)
ZBTB33	MA0527.1	35286	4639	13036	-0.56155	8.73952e-202	19	5 (26.31%)	0	8394	992 (11.81%)	31 (0.003%)
ZFP57	MA1583.1	35466	3838	11155	-0.53697	1.36628e-202	8	3 (37.5%)	0	7305	1644 (22%)	58 (0.007%)
Foxn1	MA1684.1	50827	2833	9078	-0.50004	1.76476e-198	11	0 (0%)	0	6230	669 (10.73%)	36 (0.005%)
Batf	MA1634.1	55044	8194	12544	0.20195	8.0262e-169	137	4 (2.91%)	1	4886	222 (4.54%)	10 (0.002%)
FOS	MA0476.1	60093	8899	13580	0.21982	4.3565e-173	162	7 (4.32%)	1	4839	231 (4.77%)	10 (0.002%)
FOSL1	MA0477.2	50445	8748	13419	0.2163	7.3894e-168	136	4 (2.94%)	1	4804	253 (5.26%)	9(.001%)
FOSL1JUNB	MA1137.1	55059	8693	13322	0.21822	2.3023e-169	139	4 (2.87%)	1	4765	254 (5.33%)	10 (0.002%)
BATF3	MA0835.2	58416	8701	13264	0.20009	5.2041e-171	162	4 (2.46%)	1	4722	235(4.97%)	10 (0.002%)
FOSL1JUN	MA1128.1	47862	8291	12606	0.22371	6.776e-171	131	4 (3.05%)	1	4443	226 (5.08%)	9 (0.002%)
JUNB	MA0490.2	31268	8210	12492	0.22742	1.3404e-168	144	5 (3.47%)	1	4422	229 (5.17%)	9 (0.002%)
FOSL2JUNB	MA1138.1	49948	8162	12423	0.21997	1.9044e-178	133	5 (3.79%)	1	4390	237 (5.39%)	8 (0.002%)
FOSL2JUN	MA1130.1	55221	8136	12376	0.22642	4.2294e-172	143	5 (3.49%)	1	4380	230 (5.25%)	8 (0.001%)
FOSL1JUND	MA1142.1	53042	7951	12178	0.21892	1.9396e-177	134	4 (2.98%)	1	4361	227 (5.2%)	8 (0.001%)
Bach1	MA1633.2	55044	8100	12293	0.22941	3.9198e-179	142	4 (2.81%)	1	4336	228 (5.25%)	8 (0.001%)
JUND	MA0491.2	68354	8066	12250	0.23099	5.192e-170	140	5 (3.57%)	1	4321	225 (5.2%)	9 (0.002%)
FOSJUNB	MA1134.1	60237	7957	12113	0.22502	4.9404e-169	138	4 (2.89%)	1	4294	229 (5.33%)	9 (0.002%)
FOSL2JUND	MA1144.1	53099	7895	11998	0.2288	9.4507e-169	138	4 (2.89%)	1	4237	213 (5.02 %)	8 (0.001%)
FOSJUND	MA1141.1	49620	7808	11889	0.23176	7.2988e-179	126	4 (3.17%)	1	4204	208 (4.94%)	7 (0.001%)
FOSBJUNB	MA1135.1	17120	7872	11929	0.23551	4.02e-175	141	4 (2.83%)	1	4195	210 (5%)	8 (0.001%)
JUNJUNB	MA1132.1	47452	7268	11128	0.21172	8.5915e-166	120	4 (3.33%)	1	3978	214 (5.37%)	6 (0.01%)
JDP2	MA0655.1	49986	6897	10328	0.24738	2.6374e-173	126	5 (%)	0	3557	172 (4.83%)	5 (0.001%)
PHOX2B	MA0681.2	267382	1501	2677	0.22442	1.21e-185	127	6 (4.72%)	0	1301	49 (3.76%)	0 (0%)
DBP	MA0639.1	64945	1759	2692	0.2217	1.0606e-151	42	2 (4.76%)	0	983	35 (3.56%)	3 (0.003%)
TEF	MA0843.1	17627	1646	2551	0.21833	1.8619e-149	56	2 (3.57%)	0	961	34 (3.53%)	4 (0.004%)
PHOX2A	MA0713.1	47561	1084	1844	0.20006	4.6061e-165	77	1 (1.29%)	0	835	39 (4.67%)	0 (0%)

## Sheet: Supplementary Table 8
Supplementary Table 8. Unique and common chromosomal site extraction and annotation of NRF1 and KLF15 in neuron and glia.
TF_name	Motif	Unique sites across all cell cohorts (glia control)	Unique sites across all cell cohorts (glia user)	Unique sites across all cell cohorts (neuron control)	Unique sites across all cell cohorts (neuron user)	Common sites across all cell cohorts	Number of Promoters (common)	Number of Enhancers (common)
KLF15	MA1513.1	7290	7	11890	57	11890	1388	66
NRF1	MA0506.2	541	3	20152	34	4786	577	16

## Sheet: Supplementary Table 9
Supplementary Table 9: Gene annotation of unique chromosomal regions of differentially bound TFs found in neurons of heroin users.
TF Name (Users Heroin)	Chr	Type	Gene target
Bach1	chr1:182561725-182561734	Promoter	RNASEL
Bach1	chr7:87510572-87510581	Promoter	SLC25A40
Bach1	chr7:124908455-124908464	Promoter	LOC101928254
Bach1	chr12:94954428-94954437	Promoter	MIR5700
Bach1	chr12:115111171-115111180	Enhancer	OSTF1P1
BATF	chr1:182561724-182561735	Promoter	RNASEL
BATF	chr7:87510571-87510582	Promoter	SLC25A40
BATF	chr7:124908454-124908465	Promoter	LOC101928254
BATF	chr12:94954427-94954438	Promoter	MIR5700
BATF	chr12:115111170-115111181	Enhancer	OSTF1P1
BATF3	chr1:182561724-182561735	Promoter	RNASEL
BATF3	chr7:87510571-87510582	Promoter	SLC25A40
BATF3	chr7:124908454-124908465	Promoter	LOC101928254
BATF3	chr12:94954427-94954438	Promoter	MIR5700
BATF3	chr12:115111170-115111181	Enhancer	OSTF1P1
DBP	chr14:55733567-55733579	Promoter	FBXO34
DBP	chr18:107476-107488	Promoter	ROCK1P1
FOS	chr1:182561724-182561735	Promoter	RNASEL
FOS	chr3:182969524-182969535	Promoter	B3GNT5
FOS	chr7:87510571-87510582	Promoter	SLC25A40
FOS	chr7:124908454-124908465	Promoter	LOC101928254
FOS	chr10:82118310-82118321	Promoter	DYDC1
FOS	chr12:94954427-94954438	Promoter	MIR5700
FOS	chr12:115111170-115111181	Enhancer	OSTF1P1
FOS	chr13:80140016-80140027	Promoter	LINC01068
FOSBJUNB	chr1:182561724-182561734	Promoter	RNASEL
FOSBJUNB	chr7:87510572-87510582	Promoter	SLC25A40
FOSBJUNB	chr7:124908454-124908464	Promoter	LOC101928254
FOSBJUNB	chr12:94954428-94954438	Promoter	MIR5700
FOSBJUNB	chr12:115111171-115111181	Enhancer	OSTF1P1
FOSJUN	chr1:182561725-182561735	Promoter	RNASEL
FOSJUN	chr7:87510571-87510581	Promoter	SLC25A40
FOSJUN	chr7:124908454-124908464	Promoter	LOC101928254
FOSJUN	chr12:94954428-94954438	Promoter	MIR5700
FOSJUN	chr12:115111171-115111181	Enhancer	OSTF1P1
FOSJUNB	chr1:182561724-182561736	Promoter	RNASEL
FOSJUNB	chr7:87510570-87510582	Promoter	SLC25A40
FOSJUNB	chr7:124908453-124908465	Promoter	LOC101928254
FOSJUNB	chr12:94954427-94954439	Promoter	MIR5700
FOSJUNB	chr12:115111169-115111181	Enhancer	OSTF1P1
FOSJUND	chr1:182561723-182561736	Promoter	RNASEL
FOSJUND	chr7:87510570-87510583	Promoter	SLC25A40
FOSJUND	chr7:124908453-124908466	Promoter	LOC101928254
FOSJUND	chr12:94954426-94954439	Promoter	MIR5700
FOSJUND	chr12:115111169-115111182	Enhancer	OSTF1P1
FOSL1	chr1:182561723-182561736	Promoter	RNASEL
FOSL1	chr7:87510570-87510583	Promoter	SLC25A40
FOSL1	chr7:124908453-124908466	Promoter	LOC101928254
FOSL1	chr12:94954426-94954439	Promoter	MIR5700
FOSL1	chr12:115111169-115111182	Enhancer	OSTF1P1
FOSL1JUN	chr1:182561723-182561736	Promoter	RNASEL
FOSL1JUN	chr7:87510570-87510583	Promoter	SLC25A40
FOSL1JUN	chr7:124908453-124908466	Promoter	LOC101928254
FOSL1JUN	chr12:94954426-94954439	Promoter	MIR5700
FOSL1JUN	chr12:115111169-115111182	Enhancer	OSTF1P1
Phox2A	chr2:21268883-21268894	Promoter	APOB
FOSL1JUNB	chr1:182561723-182561736	Promoter	RNASEL
FOSL1JUNB	chr7:87510570-87510583	Promoter	SLC25A40
FOSL1JUNB	chr7:124908453-124908466	Promoter	LOC101928254
FOSL1JUNB	chr12:94954426-94954439	Promoter	MIR5700
FOSL1JUNB	chr12:115111169-115111182	Enhancer	OSTF1P1, RP4, TBX3
FOSL1JUND	chr1:182561725-182561735	Promoter	RNASEL
FOSL1JUND	chr7:87510571-87510581	Promoter	SLC25A40
FOSL1JUND	chr7:124908454-124908464	Promoter	LOC101928254
FOSL1JUND	chr12:94954428-94954438	Promoter	MIR5700
FOSL1JUND	chr12:115111171-115111181	Enhancer	OSTF1P1, RP4, TBX3
FOSL1JUND	chr13:80140016-80140026	Promoter	LINC01068
FOSL2JUN	chr1:182561723-182561735	Promoter	RNASEL
FOSL2JUN	chr7:87510571-87510583	Promoter	SLC25A40
FOSL2JUN	chr7:124908454-124908466	Promoter	LOC101928254
FOSL2JUN	chr12:94954426-94954438	Promoter	MIR5700
FOSL2JUN	chr12:115111169-115111181	Enhancer	OSTF1P1, RP4, TBX3
FOSL2JUN	chr13:53191402-53191414	Promoter	HNRNPA1L2
FOSL2JUND	chr1:182561725-182561735	Promoter	RNASEL
FOSL2JUND	chr7:87510572-87510582	Promoter	SLC25A40
FOSL2JUND	chr7:124908454-124908464	Promoter	LOC101928254
FOSL2JUND	chr12:94954428-94954438	Promoter	MIR5700
FOSL2JUND	chr12:115111171-115111181	Enhancer	OSTF1P1, RP4, TBX3
HINFP	chr16:1025464-1025476	Promoter	LMF1
JDP2	chr1:182561725-182561734	Promoter	RNASEL
JDP2	chr6:27776047-27776056	Promoter	HIST1H2AI, HIST1H3H, HIST1H2BL
JDP2	chr7:124908455-124908464	Promoter	LOC101928254
JDP2	chr12:94954428-94954437	Promoter	MIR5700
JDP2	chr13:80140017-80140026	Promoter	LINC01068
JUNB	chr1:182561723-182561736	Promoter	RNASEL
JUNB	chr7:87510570-87510583	Promoter	SLC25A40
JUNB	chr7:124908453-124908466	Promoter	LOC101928254
JUNB	chr12:94954426-94954439	Promoter	MIR5700
JUNB	chr12:115111169-115111182	Enhancer	OSTF1P1
JUNB	chr13:80140015-80140028	Promoter	LINC01068
JUND	chr1:182561723-182561736	Promoter	RNASEL
JUND	chr7:87510570-87510583	Promoter	SLC25A40
JUND	chr7:124908453-124908466	Promoter	LOC101928254
JUND	chr12:94954426-94954439	Promoter	MIR5700
JUND	chr12:115111169-115111182	Enhancer	OSTF1P1, TBX3
JUND	chr13:80140015-80140028	Promoter	LINC01068
JUNJUNB	chr1:182561725-182561735	Promoter	RNASEL
JUNJUNB	chr7:124908454-124908464	Promoter	LOC101928254
JUNJUNB	chr12:94954428-94954438	Promoter	MIR5700
JUNJUNB	chr12:115111171-115111181	Enhancer	OSTF1P1, TBX3, RP4
JUNJUNB	chr13:53191404-53191414	Promoter	HNRNPA1L2
KLF15	chr8:124425520-124425531	Promoter	WDYHV1
KLF15	chr9:2015447-2015458	Promoter	SMARCA2
KLF15	chr17:72362940-72362951	Promoter	BTBD17, GPR142
Nrf1	chr9:114691540-114691555	Promoter	MIR4668
Nrf1	chr12:26122681-26122696	Promoter	RASSF8
PHOX2A	chr2:21268883-21268894	Promoter	APOB
PHOX2B	chr1:6321488-6321504	Promoter	GPR153
PHOX2B	chr1:27114608-27114624	Promoter	PIGV
PHOX2B	chr2:19561843-19561859	Promoter	OSR1
PHOX2B	chr6:97457294-97457310	Promoter	KLHL32
PHOX2B	chr10:61901453-61901469	Promoter	ANK3
PHOX2B	chr21:24758847-24758863	Promoter	D21S2088E
TEF	chr14:55733567-55733579	Promoter	FBXO34
TEF	chr18:107476-107488	Promoter	ROCK1P1
ZBTB33	chr2:219744894-219744910	Promoter	WNT10A
ZBTB33	chr9:114691539-114691555	Promoter	MIR4668
ZBTB33	chr11:118099773-118099789	Promoter	AMICA1
ZBTB33	chr12:26122643-26122659	Promoter	RASSF8
ZBTB33	chr16:84075444-84075460	Promoter	SLC38A8
ZFP57	chr2:105650736-105650751	Promoter	MRPS9
ZFP57	chr8:124425518-124425533	Promoter	WDYHV1
ZFP57	chr12:26122651-26122666	Promoter	RASSF8
ZNF93	chr2:219744894-219744910	Promoter	WNT10A
ZNF93	chr9:114691539-114691555	Promoter	MIR4668
ZNF93	chr11:118099773-118099789	Promoter	AMICA1
ZNF93	chr12:26122643-26122659	Promoter	RASSF8
ZNF93	chr16:84075444-84075460	Promoter	SLC38A8

## Sheet: Supplementary Table 10
Supplementary Table 10: Gene annotation of unique chromosomal regions of differentially bound TFs found in glia of heroin users.
TF_Name (glia_user)	Chr	type	Gene Target
ELK3_MA0759	chr4:9351101-9351112	Promoter	USP17L24,USP17L25,USP17L26,USP17L27,USP17L28,USP17L29,USP17L30,USP17L5
ETV4_MA0764	chr4:9351101-9351111	Promoter	USP17L24,USP17L25,USP17L26,USP17L27,USP17L28,USP17L29,USP17L30,USP17L5
ETV5_MA0765	chr4:9351101-9351111	Promoter	USP17L24,USP17L25,USP17L26,USP17L27,USP17L28,USP17L29,USP17L30,USP17L5
KLF15_MA1513	chr5:23507423-23507434	Promoter	PRDM9
ZNF135_MA1587	chr5:23507429-23507443	Promoter	PRDM9

[truncated: 4 more sheets: Supplementary Table 11, Supplementary Table 12, Supplementary Table 13, Supplementary Table 14]
